# Supplementary material for: CAR-T cell therapy-related cytokine release syndrome and therapeutic response is modulated by the gut microbiome in hematologic malignancies
Source: Nat Commun. 2022 Sep 9;13:5313. doi: 10.1038/s41467-022-32960-3 (PMC9461447; doi:10.1038/s41467-022-32960-3)
Supplement: Supplementary file 4 — Supplementary Data 1 [file 41467_2022_32960_MOESM4_ESM.xlsx]

## Sheet: sheet
Supplementary Data 1. Number of samples collected at each stage for each patient in MM, ALL and NHL samples
MM cohort
Subject ID	FCa	FCb	CRSa	CRSb	CRSc
4849724	1	1	5	2	2
4154646	1	1	1	3	1
4288714	1	1	1	1	2
3088181	1	1	1	4	4
4650085	1	1	1	3	1
623433	1	1	1	1	1
4444337	1	1	1	2	2
4741907	1	1	2	1	1
3235182	1	1	1	1	1
4717038	1	1	-	3	3
4497438	1	1	3	3	1
2146865	1	1	2	5	2
794112	1	1	1	4	3
3333605	1	1	1	3	2
3407601	1	1	1	5	2
4316405	-	2	1	2	1
4450783	1	1	-	3	1
4841281	-	1	2	3	1
4718274	1	-	1	2	1
4346058	1	1	-	5	1
4444334	-	1	1	2	1
4913884	-	1	1	3	2
4436948	1	1	-	2	2
3220195	2	1	-	6	2
4442187	1	1	-	4	3
4910062	-	1	1	3	2
5108516	-	1	1	1	2
4511455	1	1	-	5	3
5075712	1	1	-	2	1
4298581	-	1	1	1	1
1339140	1	1	1	2	-
5074844	-	1	-	3	3
3613855	-	1	-	3	1
5105232	-	1	1	1	-
4984994	-	1	-	1	1
2591419	-	1	-	4	2
4638641	-	-	1	5	1
4304376	1	1	-	2	-
1995607	1	-	-	5	-
5173099	-	-	-	3	3
5166420	-	-	-	4	1
4523722	-	-	-	2	2
3384764	-	-	-	2	3
Sum of samples	27	37	34	122	69
Sum of subjects	26	36	25	43	39
ALL cohort
ID	FCa	FCb	CRSa	CRSb	CRSc
4798883	-	1	-	2	2
3057475	1	1	-	2	2
4184273	-	1	1	1	1
5194019	1	1	-	3	2
4478067	1	1	-	2	1
4491487	1	1	-	3	1
4219587	-	2	-	2	2
2655039	1	1	-	5	2
4606457	1	1	-	2	2
2909965	-	-	-	5	3
4313789	-	2	1	3	3
4354931	1	-	-	4	1
5017814	-	1	-	3	2
4608136	-	2	-	2	1
1841060	-	1	-	5	1
4771037	1	2	-	5	1
4759992	1	1	-	4	1
4289553	1	1	1	4	2
4689517	2	1	-	2	2
2342779	-	1	-	4	2
3886901	1	1	-	4	2
4335942	1	1	1	4	3
4526586	1	1	-	3	2
Sum of samples	15	25	4	74	41
Sum of subjects	14	21	4	23	23
NHL cohort
ID	FCa	FCb	CRSa	CRSb	CRSc
4540408	1	1	-	3	2
5175652	-	1	-	3	1
3281636	1	1	-	2	2
4551148	1	1	-	2	2
4849688	-	-	3	-	-
4543454	-	1	-	2	1
4633480	1	1	-	1	2
603272	-	-	-	4	1
4289004	1	1	1	1	2
784119	1	1	-	2	1
4718996	-	1	-	2	2
4006334	1	1	2	-	-
Total samples	7	10	6	22	16
Total subjects	8	11	4	11	11
