# Supplementary material for: CAR-T cell therapy-related cytokine release syndrome and therapeutic response is modulated by the gut microbiome in hematologic malignancies
Source: Nat Commun. 2022 Sep 9;13:5313. doi: 10.1038/s41467-022-32960-3 (PMC9461447; doi:10.1038/s41467-022-32960-3)
Supplement: Supplementary file 5 — Supplementary Data 2 [file 41467_2022_32960_MOESM5_ESM.xlsx]

## Sheet: sheet
Supplementary Data 2. Sequencing depth for each patient in MM, NHL and ALL samples
MM cohort
Subject ID	Minimun	Maximun	Median	Lower quartile	Upper quartile
4849724	99961	139770	124252	115937	133588
1995607	61001	139816	125493	111432	138472
4316405	99465	135006	109470	105293	125944
4154646	88530	143137	129234	122217	135210
4450783	75629	139803	88745	77972	103739
4288714	67943	143958	118455	106981	125150
4841281	111862	139355	131778	115684	138184
3088181	106763	146935	134313	123371	140310
4650085	119882	139077	132099	126811	134583
623433	124898	146520	141755	134712	142905
4718274	109215	130316	129183	127766	130062
4444337	124981	137884	130624	126561	134955
4741907	101590	139787	132166	119903	139493
5074844	99908	139889	135861	121045	139792
3613855	98501	126352	103033	99385	107122
4346058	123643	139135	136475	131270	137640
4444334	125631	135708	127058	126897	129333
5105232	127619	139062	138697	133158	138880
3235182	124735	147642	133805	128199	141141
5173099	134912	139761	138932	136489	139576
4913884	107282	139773	118282	109304	137423
4717038	58636	139752	102286	83743	108589
4497438	99759	130281	119329	104620	126829
4436948	99731	149594	129347	115931	145369
2146865	125219	145122	137802	130231	141183
794112	124154	149654	129089	127787	137191
3220195	97851	139690	106703	101982	120079
4442187	99137	149135	130177	124548	141123
5166420	138723	139689	139540	139395	139665
3333605	133176	148417	142621	141885	145783
3407601	102863	139843	139535	130760	139700
4910062	105443	139793	133600	118144	139686
5108516	127133	139853	139716	137147	139785
4511455	97697	149291	104069	100269	137753
4523722	138377	139663	139312	138901	139577
4984994	105222	139850	125201	115212	132526
2591419	100843	139810	124427	110170	135672
4638641	107884	131843	130544	125992	131200
5075712	107333	134064	126070	113460	127083
3384764	97980	148969	106945	102146	129307
4304376	103693	107066	104624	104238	105388
4298581	122220	139779	134416	131443	139768
1339140	98430	149934	122286	108192	133062
ALL cohort
ID	Minimun	Maximun	Median	Lower quartile	Upper quartile
4798883	126803	139293	134487	129450	137498
3057475	100579	146445	117580	107717	133585
4184273	98707	139589	128237	115356	136573
5194019	137316	278806	278260	239352	278595
4478067	99080	148512	120141	100121	140119
4491487	127595	149581	134921	132650	141069
4219587	98509	149401	143064	121772	144042
2655039	74504	129571	106931	82966	114985
4606457	109559	139550	131947	128655	135870
2909965	106065	139543	130501	121438	133815
4313789	105190	265569	141464	131992	144761
4354931	97633	143751	114886	104442	131481
5017814	130243	139760	137694	132303	139576
4608136	101523	139317	120799	106261	136778
1841060	125076	139794	136238	127290	139791
4771037	98271	139871	131601	125457	139223
4759992	99982	139815	105170	102154	127910
4289553	103110	148789	136398	113457	141270
4689517	102864	139718	128369	126370	129389
2342779	66816	139040	110039	97149	125864
3886901	101242	139364	139216	134735	139316
4335942	97896	138234	103534	100269	104781
4526586	82282	134015	109624	103224	115409
NHL cohort
ID	Minimun	Maximun	Median	Lower quartile	Upper quartile
4540408	139409	139792	139696	139613	139702
5175652	64600	139752	137798	86973	139717
3281636	99234	139614	115426	105754	125429
4551148	114620	137249	128376	125249	132430
4849688	119659	134554	130346	124613	134459
4543454	104625	139632	121068	112937	129729
4633480	67564	126514	106258	101762	126234
603272	62071	125059	107793	100457	119913
4289004	101890	139515	118045	107895	131092
784119	73882	213520	99937	76654	139698
4718996	61332	131250	114773	108062	115038
4006334	109310	133710	130413	125728	133632
