# Supplementary material for: CAR-T cell therapy-related cytokine release syndrome and therapeutic response is modulated by the gut microbiome in hematologic malignancies
Source: Nat Commun. 2022 Sep 9;13:5313. doi: 10.1038/s41467-022-32960-3 (PMC9461447; doi:10.1038/s41467-022-32960-3)
Supplement: Supplementary file 6 — Supplementary Data 3 [file 41467_2022_32960_MOESM6_ESM.xlsx]

## Sheet: sheet
Supplementary Data 3. Taxonomies correlated with therapy stages identified by longitudinal analysis in Qiime2.
ID	Importance	Net Average Change
k__Bacteria.p__Firmicutes.c__Bacilli.o__Lactobacillales.f__Enterococcaceae.g__Enterococcus	0.210206	0.0349277
k__Bacteria.p__Firmicutes.c__Bacilli.o__Lactobacillales.f__Enterococcaceae	0.195955	0.034929
k__Bacteria.p__Firmicutes.c__Bacilli	0.0353653	0.04824
k__Bacteria.p__Firmicutes.c__Bacilli.o__Lactobacillales	0.0139657	0.0464484
k__Bacteria.p__Firmicutes.c__Bacilli.o__Lactobacillales.f__Streptococcaceae.g__Streptococcus	0.0110831	0.00377203
k__Bacteria.p__Actinobacteria.c__Actinobacteria.o__Actinomycetales	0.0104971	0.00601741
k__Bacteria.p__Proteobacteria	0.0102389	0.01466
k__Bacteria.p__Bacteroidetes.c__Bacteroidia.o__Bacteroidales.f__Porphyromonadaceae.g__Parabacteroides	0.0101871	0.00614426
k__Bacteria.p__Firmicutes.c__Clostridia.o__Clostridiales.f__Veillonellaceae.g__Megamonas	0.00732895	-0.00200495
k__Bacteria.p__Firmicutes.c__Bacilli.o__Lactobacillales.f__Streptococcaceae	0.00688351	0.00379571
k__Bacteria.p__Actinobacteria.c__Actinobacteria.o__Bifidobacteriales	0.00683234	-0.010862
k__Bacteria.p__Actinobacteria.c__Actinobacteria.o__Bifidobacteriales.f__Bifidobacteriaceae.g__Bifidobacterium	0.00659121	-0.0108736
k__Bacteria.p__Firmicutes.c__Bacilli.o__Lactobacillales.f__Lactobacillaceae	0.00603526	0.00248591
k__Bacteria.p__Actinobacteria.c__Actinobacteria.o__Actinomycetales.f__Actinomycetaceae.g__Actinomyces	0.00540131	0.00375491
k__Bacteria.p__Actinobacteria.c__Actinobacteria.o__Actinomycetales.f__Actinomycetaceae	0.00494257	0.00375584
k__Bacteria.p__Actinobacteria.c__Actinobacteria.o__Bifidobacteriales.f__Bifidobacteriaceae	0.00485912	-0.010862
k__Bacteria.p__Firmicutes.c__Clostridia.o__Clostridiales.f__Lachnospiraceae	0.0044886	-0.00799984
k__Bacteria.p__Firmicutes.c__Bacilli.o__Lactobacillales.f__Leuconostocaceae	0.00435085	0.00424796
k__Bacteria.p__Firmicutes.c__Clostridia.o__Clostridiales.f__Lachnospiraceae.g__Lachnospira	0.00426459	-0.00334191
k__Bacteria.p__Firmicutes.c__Bacilli.o__Lactobacillales.f__Lactobacillaceae.g__Lactobacillus	0.00416424	0.00245163
k__Bacteria.p__Actinobacteria.c__Actinobacteria.o__Actinomycetales.f__Micrococcaceae	0.00414814	0.00261806
k__Bacteria.p__Bacteroidetes.c__Bacteroidia.o__Bacteroidales.f__Prevotellaceae.g__Prevotella	0.00374105	-0.00529549
