# Supplementary material for: CAR-T cell therapy-related cytokine release syndrome and therapeutic response is modulated by the gut microbiome in hematologic malignancies
Source: Nat Commun. 2022 Sep 9;13:5313. doi: 10.1038/s41467-022-32960-3 (PMC9461447; doi:10.1038/s41467-022-32960-3)
Supplement: Supplementary file 8 — Supplementary Data 5 [file 41467_2022_32960_MOESM8_ESM.xlsx]

## Sheet: sheet
Supplementary Data 5 . OTUs identified as having differential time-course patterns between CR and PR patients by maSigPro in MM patients. Negative binominal regressive model with multiple testing correction was used.
OTU ID	Adjusted p value	OTU annotation
a03f4ec6ca826f7d19f3f759a85be710	4.7e-10	k__Bacteria; p__Firmicutes; c__Clostridia; o__Clostridiales; f__Ruminococcaceae; g__Ruminococcus; s__
a1acd29258e1bc20a24e5c27e637b7b0	2.49e-06	k__Bacteria; p__Firmicutes; c__Clostridia; o__Clostridiales; f__; g__; s__
a1f55a596ff32836b3609fafb4b8dd1e	0.000202078	k__Bacteria; p__Firmicutes; c__Clostridia; o__Clostridiales; f__Lachnospiraceae; g__[Ruminococcus]; s__torques
a271599a045bf49ac9ab124676bf60e2	0.000172233	k__Bacteria; p__Actinobacteria; c__Actinobacteria; o__Actinomycetales; f__Actinomycetaceae; g__Actinomyces; s__
a48301cbcfed349da2b64e09dde2e34a	0.0032079	k__Bacteria; p__Bacteroidetes; c__Bacteroidia; o__Bacteroidales; f__[Paraprevotellaceae]; g__Paraprevotella; s__
a7a8cc0da381dba81572acbdcbcece84	2.96e-10	k__Bacteria; p__Firmicutes; c__Clostridia; o__Clostridiales; f__Lachnospiraceae; g__Ruminococcus; s__lactaris
ab51ffda9c91f3b1f806b4978421000a	2.17e-13	k__Bacteria; p__Proteobacteria; c__Gammaproteobacteria; o__Pseudomonadales; f__Moraxellaceae; g__Enhydrobacter
abb5c1a4344a78aab659d1cfbcb0abd3	2.63e-06	k__Bacteria; p__Firmicutes; c__Clostridia; o__Clostridiales; f__Clostridiaceae; g__Clostridium; s__celatum
b0088ffa83668b0846d01a3a150eb1c1	4.15e-06	k__Bacteria; p__Firmicutes; c__Erysipelotrichi; o__Erysipelotrichales; f__Erysipelotrichaceae; g__Bulleidia; s__moorei
b149c2e12bdc054d3de2808cf84469e7	1.75e-08	k__Bacteria; p__Bacteroidetes; c__Bacteroidia; o__Bacteroidales; f__Bacteroidaceae; g__Bacteroides; s__coprophilus
b20480d4fa310c0e6df91d84f4e3070e	7.3e-10	k__Bacteria; p__Proteobacteria; c__Betaproteobacteria; o__Burkholderiales; f__Alcaligenaceae; g__Sutterella; s__
b4291a31cf31871f5e3c2fdd48d2c49f	9.09e-05	k__Bacteria; p__Firmicutes; c__Clostridia; o__Clostridiales
b474e66b6e7e43879d3ed3bda9b3cdaa	2.16e-06	k__Bacteria; p__Bacteroidetes; c__Bacteroidia; o__Bacteroidales; f__Bacteroidaceae; g__Bacteroides; s__
b941135cacd9fa11d19daf2a150745d9	9.03e-06	k__Bacteria; p__Firmicutes; c__Clostridia; o__Clostridiales; f__Veillonellaceae; g__Megamonas; s__
bee84cfd97da74efe36d5a932a0695fe	2.42e-05	k__Bacteria; p__Firmicutes; c__Clostridia; o__Clostridiales; f__; g__; s__
bf1624df87e3a3f9b5ddb073f741841c	0.000222919	k__Bacteria; p__Firmicutes; c__Clostridia; o__Clostridiales; f__Veillonellaceae; g__Dialister; s__
c27f850b1e86963b9379201eacec1584	0.00528802	k__Bacteria; p__Bacteroidetes; c__Bacteroidia; o__Bacteroidales; f__[Barnesiellaceae]; g__; s__
c2ef4187fbf2fcecfffa3c8fdb79ddb4	2.1e-08	k__Bacteria; p__Cyanobacteria; c__Chloroplast; o__Streptophyta; f__; g__; s__
c6a686aad65e91a8a23d86bca921d6f9	0.0143274	k__Bacteria; p__Proteobacteria; c__Betaproteobacteria; o__Burkholderiales; f__Alcaligenaceae; g__Sutterella; s__
c8b11c010b51f1b5657a819f6e680dd1	2.32e-11	k__Bacteria; p__Proteobacteria; c__Gammaproteobacteria; o__Xanthomonadales; f__Xanthomonadaceae; g__Stenotrophomonas; s__geniculata
caa91efac60f8969fe2b7c35573ead2b	8.57e-08	k__Bacteria; p__Bacteroidetes; c__Bacteroidia; o__Bacteroidales; f__Bacteroidaceae; g__Bacteroides
ce2605ff042b82fd878fba0d4accff1b	1.32e-06	k__Bacteria; p__Firmicutes; c__Clostridia; o__Clostridiales; f__[Mogibacteriaceae]; g__Mogibacterium; s__
d06814bae4d29ca064abed68f8d5663b	0.000117669	k__Bacteria; p__Bacteroidetes; c__Bacteroidia; o__Bacteroidales; f__[Barnesiellaceae]; g__; s__
d0c7f037912c2e4c7d13f0720986054f	2.8e-10	k__Bacteria; p__Actinobacteria; c__Actinobacteria; o__Actinomycetales; f__Corynebacteriaceae; g__Corynebacterium; s__
d0ff186459f3cdc5fd2468983441337e	1.09e-06	k__Bacteria; p__Firmicutes; c__Clostridia; o__Clostridiales; f__Ruminococcaceae; g__Oscillospira; s__
d31ffd923f45d95d17eae8f4c5bd43e5	0.00161658	k__Bacteria; p__Firmicutes; c__Clostridia; o__Clostridiales; f__Lachnospiraceae; g__Dorea; s__
d45453655376a1213719463ddeb6774a	8.9e-07	k__Bacteria; p__Firmicutes; c__Clostridia; o__Clostridiales; f__Lachnospiraceae
d45eb2f48878fdad55414597de9c32c9	1.13e-07	k__Bacteria; p__Firmicutes; c__Clostridia; o__Clostridiales; f__Veillonellaceae; g__Dialister; s__
d690bc6be635eecc76674ecbc6ca2cd6	4.59e-05	k__Bacteria; p__Firmicutes; c__Clostridia; o__Clostridiales; f__Ruminococcaceae; g__Oscillospira; s__
dd89552bcdddd1d6da2a8596577ff9f9	0.000205524	k__Bacteria; p__Firmicutes; c__Clostridia; o__Clostridiales; f__Lachnospiraceae; g__Lachnoanaerobaculum; s__orale
df81e6f4d028caa66f4feaf83fd616e1	1.02e-12	k__Bacteria; p__Proteobacteria; c__Betaproteobacteria; o__Neisseriales; f__Neisseriaceae; g__Neisseria
dfc8dd85f0bf1ef76f3c44a1435fd8f3	4.5e-06	k__Bacteria; p__Firmicutes; c__Clostridia; o__Clostridiales; f__Lachnospiraceae; g__Coprococcus; s__
e1b5c4b637b14a5e83d5024a09a00e69	1.14e-05	k__Bacteria; p__Firmicutes; c__Clostridia; o__Clostridiales; f__Lachnospiraceae; g__; s__
ea654edf0499d7ea70cedc30837d6fb6	6.01e-07	k__Bacteria; p__Firmicutes; c__Clostridia; o__Clostridiales; f__Lachnospiraceae; g__[Ruminococcus]; s__
ecef12bd815e962a33fe18990b692354	5.9e-14	k__Bacteria; p__Bacteroidetes; c__Bacteroidia; o__Bacteroidales; f__Bacteroidaceae; g__Bacteroides; s__
ee34da655dd4ec96df3b8892cb10d977	0.00093526	k__Bacteria; p__Firmicutes; c__Erysipelotrichi; o__Erysipelotrichales; f__Erysipelotrichaceae; g__[Eubacterium]; s__dolichum
eed8a0711717c4e5d7e71f2749745ec0	1.5e-08	k__Bacteria; p__Bacteroidetes; c__Bacteroidia; o__Bacteroidales; f__Porphyromonadaceae; g__Parabacteroides; s__
f00d1a0621e06a926a84ca2b711c2d4d	7.87e-06	k__Bacteria; p__Firmicutes; c__Clostridia; o__Clostridiales; f__Ruminococcaceae; g__Oscillospira; s__
f45431db093cafe154df2d2c8632b9ca	5.96e-07	k__Bacteria; p__Firmicutes; c__Erysipelotrichi; o__Erysipelotrichales; f__Erysipelotrichaceae; g__; s__
f4d2831f90f0b55183ff9400ad171d70	6.95e-11	k__Bacteria; p__Bacteroidetes; c__Bacteroidia; o__Bacteroidales; f__Porphyromonadaceae; g__Parabacteroides; s__gordonii
f97cfac6385a2d01a028205b4534fa83	1.82e-06	k__Bacteria; p__Firmicutes; c__Clostridia; o__Clostridiales; f__Ruminococcaceae; g__Ruminococcus; s__
f99102034e8ebace952ee1788bd3e190	0.00115083	k__Bacteria; p__Firmicutes; c__Clostridia; o__Clostridiales; f__Ruminococcaceae; g__Anaerotruncus; s__
f9ad9407dc3c565f746d32f5121694f8	0.000554695	k__Bacteria; p__Bacteroidetes; c__Bacteroidia; o__Bacteroidales; f__Bacteroidaceae; g__Bacteroides; s__
fac9dcd21ab70253bc9d834c7279c781	3.82e-21	k__Bacteria; p__Bacteroidetes; c__Bacteroidia; o__Bacteroidales; f__Prevotellaceae; g__Prevotella; s__melaninogenica
fc1c2c98bb87b071825f80c5bdf813e1	8.83e-08	k__Bacteria; p__Firmicutes; c__Clostridia; o__Clostridiales; f__Veillonellaceae; g__Dialister; s__
fcc4029db700f30564f71ed373d53c56	0.00692987	k__Bacteria; p__Verrucomicrobia; c__Verrucomicrobiae; o__Verrucomicrobiales; f__Verrucomicrobiaceae; g__Akkermansia; s__muciniphila
fd46f1b41618503ba2c9d54e73a06dea	1.72e-06	k__Bacteria; p__Firmicutes; c__Clostridia; o__Clostridiales; f__Ruminococcaceae; g__Ruminococcus; s__callidus
X003a9c2d5b68033f7121e0f847d1c76a	2.83e-23	k__Bacteria; p__Firmicutes; c__Clostridia; o__Clostridiales; f__Lachnospiraceae; g__; s__
X05f5b6b759b444443bfa833bd4f48fbc	3.31e-05	k__Bacteria; p__Firmicutes; c__Clostridia; o__Clostridiales; f__Lachnospiraceae; g__; s__
X0868db8301117e3ed5c44a4bdc6c9f11	6.05e-14	k__Bacteria; p__Bacteroidetes; c__Bacteroidia; o__Bacteroidales; f__Prevotellaceae; g__Prevotella; s__
X0982013815565875593681126032b032	4.91e-06	k__Bacteria; p__Firmicutes; c__Clostridia; o__Clostridiales; f__Ruminococcaceae; g__Oscillospira; s__
X0d6f4aa836b1b7693573f5138566c1bd	7.82e-05	k__Bacteria; p__Firmicutes; c__Clostridia; o__Clostridiales; f__Ruminococcaceae; g__Oscillospira; s__
X0e04065418f68a313eaac09f4bb82808	0.0028631	k__Bacteria; p__Bacteroidetes; c__Bacteroidia; o__Bacteroidales; f__[Odoribacteraceae]; g__Butyricimonas; s__
X0f1bf2a23514575d0dbeb7f9c548f40f	6.42e-06	k__Bacteria; p__Firmicutes; c__Clostridia; o__Clostridiales
X114c8e74bb5fcb74628b73cdb59087a9	0.00105386	k__Bacteria; p__Firmicutes; c__Clostridia; o__Clostridiales; f__Lachnospiraceae; g__; s__
X164e74ef8eced3e20551a52ce8aa57a7	1.08e-05	k__Bacteria; p__Firmicutes; c__Clostridia; o__Clostridiales; f__Lachnospiraceae; g__Anaerostipes; s__
X1ab9f8217839a553b90bad250b24f505	5.8e-09	k__Bacteria; p__Bacteroidetes; c__Bacteroidia; o__Bacteroidales; f__Bacteroidaceae; g__Bacteroides; s__
X1b01fca3c0625863fbf8026c7f23b56f	0.000125008	k__Bacteria; p__Firmicutes; c__Clostridia; o__Clostridiales; f__Ruminococcaceae; g__Oscillospira; s__
X1b342d244cb94d1d31cdaf38eda37c43	0.000231439	k__Bacteria; p__TM7; c__TM7-3; o__; f__; g__; s__
X1bd83efde59c073732b689a5681f7121	0.000272647	k__Bacteria; p__Bacteroidetes; c__Bacteroidia; o__Bacteroidales; f__Bacteroidaceae; g__Bacteroides
X1d5966f7f8b373104a0ecd9c5a749ab8	1.21e-08	k__Bacteria; p__Firmicutes; c__Clostridia; o__Clostridiales; f__Ruminococcaceae; g__; s__
X20e94d01399c269ce4165197a2698f23	0.00613128	k__Bacteria; p__Bacteroidetes; c__Bacteroidia; o__Bacteroidales; f__Bacteroidaceae; g__Bacteroides; s__ovatus
X21403fb9065752f2ba5e757e32615d09	7.64e-27	k__Bacteria; p__Firmicutes; c__Bacilli; o__Lactobacillales; f__Enterococcaceae; g__Enterococcus
X27f528a950d9d031e06a64b6889d8e29	0.00558406	k__Bacteria; p__Proteobacteria; c__Betaproteobacteria; o__Burkholderiales; f__Alcaligenaceae; g__Sutterella; s__
X27fb6f54fd8da4a699d9f23f2a16fdaa	1.22e-05	k__Bacteria; p__Firmicutes; c__Clostridia; o__Clostridiales; f__Lachnospiraceae; g__Clostridium; s__lavalense
X2e50d55317678e382102801369cca36d	6.44e-07	k__Bacteria; p__Bacteroidetes; c__Bacteroidia; o__Bacteroidales; f__Rikenellaceae; g__Alistipes; s__indistinctus
X2f0db28ca4a325f4526c804ad7965e81	0.00661593	k__Bacteria; p__Bacteroidetes; c__Bacteroidia; o__Bacteroidales; f__Rikenellaceae; g__; s__
X3012c3c4f42c4216fc26e3263096faa0	6.95e-07	k__Bacteria; p__Actinobacteria; c__Coriobacteriia; o__Coriobacteriales; f__Coriobacteriaceae; g__Collinsella; s__aerofaciens
X30196cf7d212b5c29bc42a782673849b	0.0013496	k__Bacteria; p__Firmicutes; c__Bacilli; o__Lactobacillales; f__Lactobacillaceae; g__Lactobacillus; s__salivarius
X31b4c31b197a2476173c8fed0b912eba	3.88e-07	k__Bacteria; p__Actinobacteria; c__Coriobacteriia; o__Coriobacteriales; f__Coriobacteriaceae; g__Atopobium; s__
X3353a478c33608c00f28f68c2cfc1cae	1.39e-05	k__Bacteria; p__Firmicutes; c__Clostridia; o__Clostridiales; f__Lachnospiraceae; g__Roseburia; s__
X338865dd61cee49b8c4e5771d245f4ad	5.66e-06	k__Bacteria; p__Bacteroidetes; c__Bacteroidia; o__Bacteroidales; f__[Odoribacteraceae]; g__Odoribacter; s__
X360a4e99434a373f116744afd7ea0c62	0.00161432	k__Bacteria; p__Bacteroidetes; c__Bacteroidia; o__Bacteroidales; f__Bacteroidaceae; g__Bacteroides; s__uniformis
X37eca9491e3427f33a8d22dcb2e1d720	2.92e-05	k__Bacteria; p__Firmicutes; c__Clostridia; o__Clostridiales; f__Ruminococcaceae; g__Oscillospira; s__
X3bfcf44e9e2991c12e4da7566755cbcc	3.63e-08	k__Bacteria; p__[Thermi]; c__Deinococci; o__Thermales; f__Thermaceae; g__Meiothermus; s__
X42f90a8ae4020eed7ccb13779779f584	0.000277361	k__Bacteria; p__Firmicutes; c__Clostridia; o__Clostridiales; f__Ruminococcaceae; g__; s__
X440895181b59cf8d8fb58b98905ad9cf	3.04e-06	k__Bacteria; p__Actinobacteria; c__Actinobacteria; o__Actinomycetales; f__Actinomycetaceae; g__Actinomyces; s__
X453a5c2985a2e44b9c2e3aadd8be194f	4.58e-05	k__Bacteria; p__Firmicutes; c__Clostridia; o__Clostridiales; f__Lachnospiraceae; g__; s__
X48a63b19a8e6052cbde318bbb14e991c	2.53e-08	k__Bacteria; p__Firmicutes; c__Clostridia; o__Clostridiales; f__; g__; s__
X4aeafb5bbd20b0a8471ceca81207a7fd	1.31e-05	k__Bacteria; p__Firmicutes; c__Clostridia; o__Clostridiales; f__Ruminococcaceae; g__; s__
X4b3b91144977787ad95bebffd083d6ed	0.000339512	k__Bacteria; p__Firmicutes; c__Clostridia; o__Clostridiales; f__Ruminococcaceae; g__; s__
X4b859613c9a8d3f25bfcdcf38dfedf5d	1.21e-10	k__Bacteria; p__Firmicutes; c__Clostridia; o__Clostridiales; f__Lachnospiraceae; g__Clostridium; s__clostridioforme
X4dc0a80dfaa8761a33520e5a2c94d355	1.42e-09	k__Bacteria; p__Firmicutes; c__Clostridia; o__Clostridiales; f__Lachnospiraceae; g__Dorea; s__formicigenerans
X503586864fdb65fc9aad8979c118ad06	0.00496364	k__Bacteria; p__Firmicutes; c__Clostridia; o__Clostridiales; f__Lachnospiraceae; g__Roseburia
X5467c35ef48fa0471c6f13a48bcc6285	0.0127075	k__Bacteria; p__Firmicutes; c__Clostridia; o__Clostridiales; f__Ruminococcaceae; g__Faecalibacterium; s__prausnitzii
X566195cb1f2898a6f75fedf14d2c8f22	4.78e-09	k__Bacteria; p__Firmicutes; c__Clostridia; o__Clostridiales; f__Veillonellaceae; g__Megasphaera; s__
X57dd1dc570af9b4a80fe4f59ed7aec9f	3.21e-08	k__Bacteria; p__Bacteroidetes; c__Bacteroidia; o__Bacteroidales; f__Prevotellaceae; g__Prevotella; s__
X59708d3eb71ce56fce4b9607cf108def	0.000472221	k__Bacteria; p__Firmicutes; c__Clostridia; o__Clostridiales; f__Lachnospiraceae; g__Coprococcus; s__
X59ce6b2970dddbf889e1c59811b97398	2.38e-06	k__Bacteria; p__Firmicutes; c__Clostridia; o__Clostridiales; f__Ruminococcaceae; g__Oscillospira; s__
X5a1af9080b126f3e7b931090e4800c0d	3.71e-16	k__Bacteria; p__Firmicutes; c__Bacilli; o__Lactobacillales; f__Lactobacillaceae; g__Lactobacillus; s__pontis
X5a4fc9f973e1014f8b6abd42d6e7916d	4.06e-17	k__Bacteria; p__Firmicutes; c__Clostridia; o__Clostridiales; f__Lachnospiraceae; g__Dorea; s__
X5fe448dd1531a36879f904463fb33870	7.16e-09	k__Bacteria; p__Firmicutes; c__Bacilli; o__Lactobacillales; f__Streptococcaceae; g__Lactococcus; s__
X620e0d64c60137e48a9b42f52a2f6b7d	1.25e-05	k__Bacteria; p__Actinobacteria; c__Actinobacteria; o__Actinomycetales; f__Micrococcaceae; g__Rothia; s__aeria
X62a8b848aa8aa30c3b790610d9131e1f	1.51e-10	k__Bacteria; p__Firmicutes; c__Clostridia; o__Clostridiales; f__Ruminococcaceae; g__Oscillospira; s__
X6627ffa18a45b015c12b6dc5bcf0c998	0.00017403	k__Bacteria; p__[Thermi]; c__Deinococci; o__Thermales; f__Thermaceae; g__Thermus; s__
X688a6091b0b3c69466316c0c7f2d6594	1.18e-08	k__Bacteria; p__Firmicutes; c__Clostridia; o__Clostridiales; f__Eubacteriaceae; g__Pseudoramibacter_Eubacterium; s__
X6ab0fa850460b86ad26719e4fb28d8bd	1.1e-05	k__Bacteria; p__Proteobacteria; c__Betaproteobacteria; o__Burkholderiales; f__Alcaligenaceae; g__Sutterella; s__
X6b5384ea6015288e772b83a35a24b202	2.79e-07	k__Archaea; p__Euryarchaeota; c__Methanobacteria; o__Methanobacteriales; f__Methanobacteriaceae; g__Methanobrevibacter; s__
X6db594d1144eae42f0e6fae2bec914ec	0.00162057	k__Bacteria; p__Bacteroidetes; c__Bacteroidia; o__Bacteroidales; f__Bacteroidaceae; g__Bacteroides; s__
X6dff9884824f31d7cd9a9d4f33079622	6.55e-06	k__Bacteria; p__Bacteroidetes; c__Bacteroidia; o__Bacteroidales; f__Porphyromonadaceae; g__Parabacteroides; s__
X6e67356479a7890de4a99b21c071dbee	0.00273222	k__Bacteria; p__Firmicutes; c__Clostridia; o__Clostridiales; f__Clostridiaceae; g__Clostridium; s__
X6f773e649de4db56e10de3da2610e0ac	1.72e-06	k__Bacteria; p__Firmicutes; c__Clostridia; o__Clostridiales; f__Lachnospiraceae; g__Blautia; s__
X75f4c447685a76d2d275c5cec181aaa3	8.88e-06	k__Bacteria; p__Firmicutes; c__Clostridia; o__Clostridiales; f__Ruminococcaceae; g__; s__
X76379531084717292552de9ea9877640	9.26e-05	k__Bacteria; p__Firmicutes; c__Clostridia; o__Clostridiales; f__Lachnospiraceae
X7687748b3cf4c8af51f38c1200e1b66c	0.000428608	k__Bacteria; p__Firmicutes; c__Clostridia; o__Clostridiales; f__Ruminococcaceae; g__Subdoligranulum; s__variabile
X77867579179ea71db9d78d59e25cba24	3.92e-07	k__Bacteria; p__Firmicutes; c__Clostridia; o__Clostridiales; f__Peptostreptococcaceae
X781380906d32c71a8f26d58b91f1c146	0.000117875	k__Bacteria; p__Actinobacteria; c__Actinobacteria; o__Bifidobacteriales; f__Bifidobacteriaceae; g__Bifidobacterium
X78874ed885f3fd378b3bbdd73e0e3f92	5.34e-07	k__Bacteria; p__Firmicutes; c__Bacilli; o__Lactobacillales; f__Leuconostocaceae; g__Weissella
X7a3030a9720218d9a649d131f8f4718c	0.000198417	k__Bacteria; p__Firmicutes; c__Clostridia; o__Clostridiales; f__Ruminococcaceae; g__Faecalibacterium; s__prausnitzii
X7bddc58b67199ad200e48c867712e81a	1.23e-15	k__Bacteria; p__Firmicutes; c__Clostridia; o__Clostridiales; f__Lachnospiraceae; g__; s__
X7c67482065738fa9d960098478be98ab	3.4e-05	k__Bacteria; p__Firmicutes; c__Clostridia; o__Clostridiales; f__Ruminococcaceae; g__Faecalibacterium; s__prausnitzii
X7e1b15c4afa2f3230c148beb006ea39d	2.46e-09	k__Bacteria; p__Firmicutes; c__Clostridia; o__Clostridiales; f__Lachnospiraceae; g__Roseburia; s__faecis
X7e5bb350734bf791ffe2a53454d56d94	0.000323625	k__Bacteria; p__Firmicutes; c__Clostridia; o__Clostridiales; f__Ruminococcaceae; g__Ruminococcus; s__
X817733e07469a4cec1c41f4bbb99caf2	1.12e-07	k__Bacteria; p__Firmicutes; c__Bacilli; o__Gemellales; f__Gemellaceae
X83a83acd7e146fbd40ae38d499313442	0.00790787	k__Bacteria; p__Firmicutes; c__Clostridia; o__Clostridiales; f__Christensenellaceae; g__; s__
X8514b997e0b69a59da51faf3c1013628	1.35e-05	k__Bacteria; p__Firmicutes; c__Clostridia; o__Clostridiales; f__Lachnospiraceae; g__; s__
X87dc4fa38758b9442e1c3a7991186a04	0.000135001	k__Bacteria; p__Bacteroidetes; c__Bacteroidia; o__Bacteroidales; f__Rikenellaceae; g__; s__
X87e8c1055484d1f44b67b390171235f4	0.000443125	k__Bacteria; p__Bacteroidetes; c__Bacteroidia; o__Bacteroidales; f__Bacteroidaceae; g__Bacteroides
X892d05d964790d7add34f3e6c4b79846	0.00215894	k__Bacteria; p__Proteobacteria; c__Betaproteobacteria; o__Burkholderiales; f__Comamonadaceae
X8fdb73939f3c1e7c13cf292093de4092	8.92e-08	k__Bacteria; p__Bacteroidetes; c__Bacteroidia; o__Bacteroidales; f__Rikenellaceae; g__Alistipes; s__putredinis
X915756fa7f2a184e2423c194c0f4cb64	1.48e-08	k__Bacteria; p__Firmicutes; c__Bacilli; o__Lactobacillales; f__Lactobacillaceae; g__Lactobacillus; s__
X9243a6d9773761a83052bb29cf04f537	3.76e-08	k__Bacteria; p__Firmicutes; c__Bacilli; o__Lactobacillales; f__Lactobacillaceae; g__Lactobacillus; s__zeae
X92d6bd48ebf8e467735cfa629d312094	0.000102494	k__Bacteria; p__Proteobacteria; c__Gammaproteobacteria; o__Enterobacteriales; f__Enterobacteriaceae; g__Morganella; s__morganii
X944ae671abf50f25870c36bbf478440b	4.09e-08	k__Bacteria; p__Bacteroidetes; c__Bacteroidia; o__Bacteroidales; f__Prevotellaceae; g__Prevotella; s__
X9a6dbb4e74fc617ba1f30f7b5b06f59b	1.43e-06	k__Bacteria; p__Firmicutes; c__Clostridia; o__Clostridiales; f__Lachnospiraceae; g__; s__
