# Supplementary material for: CAR-T cell therapy-related cytokine release syndrome and therapeutic response is modulated by the gut microbiome in hematologic malignancies
Source: Nat Commun. 2022 Sep 9;13:5313. doi: 10.1038/s41467-022-32960-3 (PMC9461447; doi:10.1038/s41467-022-32960-3)
Supplement: Supplementary file 9 — Supplementary Data 6 [file 41467_2022_32960_MOESM9_ESM.xlsx]

## Sheet: sheet
Supplementary Data 6. Genera identified as having differential time-course patterns between CR and PR groups in MM patients. Negative binominal regressive model with multiple testing correction was applied for maSigPro to test significant differences between CR and PR groups. Linear discriminant analysis (LDA) analysis and generalized linear-mixed model was implemented followed by multiple testin…
ID	maSigPro		Generalized linear-mixed model						Linear discriminant analysis (LDA) analysis
	P value	FDR	P value (Before CART)	FDR (Before CART)	Coefficient (Before CART)	P value (Aftter CART)	FDR (After CART)	Coefficient (After CART)	LDA score (Before CART)	P value (Before CART)	LDA score (After CART)	P value (After CART)
Sutterella	1.17e-06	7.47e-06	7.86e-12	2.36e-10	-2.71852	1.51e-14	4.54e-13	-2.86879	3.19468	0.00170769	3.31174	0.000117887
Collinsella	7.53e-06	3.44e-05	1.95e-10	2.92e-09	-2.74075	6.18e-10	3.71e-09	-2.61568	2.41627	0.00140006	2.10347	0.000760491
Paraprevotella	3.45e-09	4.13e-08	6.67e-09	6.67e-08	-2.9551	8.4e-07	2.8e-06	-2.06777	2.69029	0.0378747	2.12926	0.00603236
Bifidobacterium	2.19e-06	1.17e-05	5.67e-08	4.25e-07	-2.11767	1.51e-08	7.55e-08	-2.09953	3.5663	0.00154496	2.98473	0.00669844
Weissella	1.62e-06	9.32e-06	5.55e-07	3.33e-06	2.47017	0.0928702	0.121135	0.663016	-	-	-	-
Anaerotruncus	0.00062589	0.00231096	3.93e-06	1.97e-05	-2.11548	0.00225991	0.00356828	-1.30938	-	0.00645215	-2.51703	0.0426018
Prevotella	0.0009545	0.00327257	8.79e-06	3.77e-05	-1.81142	2.19e-08	9.37e-08	-2.08244	3.33933	0.0299385	3.30938	0.00486502
Oscillospira	5.64e-07	4.52e-06	3.48e-05	0.000130546	-1.63255	8.83e-06	2.65e-05	-1.653	2.96901	0.0063294	2.64967	0.0114791
Megasphaera	2.99e-06	1.51e-05	4.66e-05	0.000155329	-1.62217	0.00761501	0.0114225	-1.00333	-	-	-	-
Megamonas	6.61e-06	3.17e-05	9.93e-05	0.000297955	1.61242	0.69599	0.69599	-0.149312	-	-	-	-
Methanobrevibacter	3.26e-11	6.25e-10	0.00162292	0.00442614	1.72253	0.000534603	0.00104088	-2.04725	-	-	-	-
Faecalibacterium	0.00933142	0.0298605	0.00369816	0.00924539	-1.14275	1.22e-10	1.22e-09	-2.38832	-	-	3.10503	0.00017027
Enterococcus	6.96e-21	6.68e-19	0.00728488	0.0168113	1.09526	0.167459	0.193222	-0.506847	-	-	-	-
Gemmiger	0.00052331	0.00209322	0.00946947	0.0202917	-1.11228	9.07e-05	0.00022664	-1.59117	-	-	-	0.0034929
Bulleidia	0.00016504	0.000688877	0.0166143	0.0311518	1.09732	0.289194	0.321326	-0.432174	-	-	-	-
Clostridium	0.00116299	0.00384988	0.0164679	0.0311518	-0.958696	0.000364403	0.00078086	-1.34721	-	-	2.40236	0.00583645
Leuconostoc	1.59e-13	3.81e-12	0.0177521	0.0313272	1.12533	0.433345	0.464298	-0.303163	-	-	-	-
Pseudoramibacter	9.86e-07	6.76e-06	0.0237122	0.0395203	0.993489	0.0553828	0.075522	0.83874	-	-	-	-
Odoribacter	0.00056115	0.0021548	0.0347106	0.0548062	-0.883828	2.2e-07	8.25e-07	-2.06672	-	-	2.17943	0.00735021
Roseburia	4.94e-07	4.31e-06	0.0668556	0.100283	-0.726968	2.51e-10	1.88e-09	-2.36255	-	-	2.82493	0.00135301
Dialister	2.3e-10	3.68e-09	0.101284	0.144691	-0.654105	9.74e-12	1.46e-10	-2.66336	-	-	2.26055	3.87e-05
Staphylococcus	8.24e-07	6.09e-06	0.493358	0.672761	0.401003	0.000555138	0.00104088	-1.40238	-	-	-	-
Enhydrobacter	3.47e-14	1.66e-12	0.549439	0.71666	0.346197	9.94e-06	2.71e-05	-2.0548	-	-	2.3608	0.0213551
Ruminococcus	1.49e-08	1.43e-07	0.643269	0.804087	0.179861	0.000305187	0.00070428	-1.33376	-	-	2.41886	0.00562611
Lactobacillus	1.2e-05	5.22e-05	0.743404	0.892085	-0.130534	0.114693	0.137632	-0.578537	-	-	-	-
Dorea	0.00080299	0.00285506	0.831385	0.959291	-0.0840747	0.0010859	0.00180984	-1.23732	-	-	2.27945	0.0167563
Atopobium	1.3e-08	1.39e-07	0.894468	0.993853	0.0575793	0.562872	0.582281	-0.221311	-	-	-	-
Bacillus	6.91e-10	9.48e-09	0.995969	-	-	0.0116564	0.016652	-1.28542	-2.28811	0.0202359	-	-
Meiothermus	1.65e-06	9.32e-06	0.995823	-	-	0.00097842	0.00172662	1.60966	-2.1605	0.00407533	-	-
Sphingomonas	1.35e-13	3.81e-12	0.996092	-	-	0.100956	0.126194	-0.769632	-2.54312	0.0202359	-	-
