# Supplementary material for: CAR-T cell therapy-related cytokine release syndrome and therapeutic response is modulated by the gut microbiome in hematologic malignancies
Source: Nat Commun. 2022 Sep 9;13:5313. doi: 10.1038/s41467-022-32960-3 (PMC9461447; doi:10.1038/s41467-022-32960-3)
Supplement: Supplementary file 10 — Supplementary Data 7 [file 41467_2022_32960_MOESM10_ESM.xlsx]

## Sheet: sheet
Supplementary Data 7. maSigPro identified OTUs having differential time-course patterns between individuals with severe (CRS = 3) and mild (CRS = 1) cytokine release syndrome among the MM patients. Negative binominal regressive model with multiple testing correction was used.
ID	Adjusted p value	OTU annotation
X1446b6c7fc4864f4e5ce243dd78ee392	6.85e-05	k__Bacteria; p__Firmicutes; c__Clostridia; o__Clostridiales; f__Clostridiaceae; g__Clostridium; s__perfringens
X694dac449878e44caa81854e464b99c7	2.21e-08	k__Bacteria; p__Bacteroidetes; c__Bacteroidia; o__Bacteroidales; f__[Odoribacteraceae]; g__Butyricimonas; s__
X42f90a8ae4020eed7ccb13779779f584	3.05e-07	k__Bacteria; p__Firmicutes; c__Clostridia; o__Clostridiales; f__Ruminococcaceae; g__; s__
ea99bfc68c70fce9703bd65de963cbb0	0.010928	k__Bacteria; p__Bacteroidetes; c__Bacteroidia; o__Bacteroidales; f__Rikenellaceae; g__Alistipes; s__onderdonkii
X94f11d61156e28f924c56dee862a901b	0.00053	k__Bacteria; p__Bacteroidetes; c__Bacteroidia; o__Bacteroidales; f__[Paraprevotellaceae]; g__[Prevotella]; s__
X6e7fd564d20fa85ff66be07aca9628f6	1.45e-06	k__Bacteria; p__Firmicutes; c__Clostridia; o__Clostridiales; f__Ruminococcaceae; g__Ruminococcus; s__
X6dff9884824f31d7cd9a9d4f33079622	0.002065	k__Bacteria; p__Bacteroidetes; c__Bacteroidia; o__Bacteroidales; f__Porphyromonadaceae; g__Parabacteroides; s__
fd46f1b41618503ba2c9d54e73a06dea	0.000118	k__Bacteria; p__Firmicutes; c__Clostridia; o__Clostridiales; f__Ruminococcaceae; g__Ruminococcus; s__callidus
X114c8e74bb5fcb74628b73cdb59087a9	4.11e-10	k__Bacteria; p__Firmicutes; c__Clostridia; o__Clostridiales; f__Lachnospiraceae; g__; s__
X3dd341f300a7c76861ff7210e833a8ef	0.000164	k__Bacteria; p__Firmicutes; c__Clostridia; o__Clostridiales; f__Ruminococcaceae; g__; s__
X31679a35d62fbf1ca94c3252d66b6053	3.26e-11	k__Bacteria; p__Firmicutes; c__Clostridia; o__Clostridiales; f__Ruminococcaceae
c2ef4187fbf2fcecfffa3c8fdb79ddb4	2.44e-06	k__Bacteria; p__Cyanobacteria; c__Chloroplast; o__Streptophyta; f__; g__; s__
X1b01fca3c0625863fbf8026c7f23b56f	0.001729	k__Bacteria; p__Firmicutes; c__Clostridia; o__Clostridiales; f__Ruminococcaceae; g__Oscillospira; s__
X15292e45572013ecf10848d081aaeee0	3.53e-05	k__Bacteria; p__Proteobacteria; c__Alphaproteobacteria; o__Rhizobiales; f__Methylobacteriaceae
f78c92b0df18cf13f8dd7027b95c5e4a	8.67e-07	k__Bacteria; p__Actinobacteria; c__Actinobacteria; o__Actinomycetales; f__Micrococcaceae; g__Rothia
fae0c5c63ad746ae8f71551fcd7224e9	0.000586	k__Bacteria; p__Firmicutes; c__Clostridia; o__Clostridiales; f__Ruminococcaceae; g__Oscillospira; s__
f039f890155f65b12069fba08f5af308	0.005038	k__Bacteria; p__Actinobacteria; c__Actinobacteria; o__Bifidobacteriales; f__Bifidobacteriaceae; g__Gardnerella; s__
fcb0c7e4a900f01b36a7398a3de22d4c	7.58e-11	k__Bacteria; p__Firmicutes; c__Clostridia; o__Clostridiales; f__[Tissierellaceae]; g__Finegoldia; s__
X9a6dbb4e74fc617ba1f30f7b5b06f59b	1.58e-05	k__Bacteria; p__Firmicutes; c__Clostridia; o__Clostridiales; f__Lachnospiraceae; g__; s__
cc14f97b4e2364a3fa7d74a3e187ef0e	4.27e-05	k__Bacteria; p__Bacteroidetes; c__Bacteroidia; o__Bacteroidales; f__Bacteroidaceae; g__Bacteroides; s__
X018e0834d0fdbb75644d2ab0294a52c4	2.26e-08	k__Bacteria; p__Bacteroidetes; c__Bacteroidia; o__Bacteroidales; f__Bacteroidaceae; g__Bacteroides; s__
X7bea20eb8513853d9aca1f6abb907568	0.000121	k__Bacteria; p__Bacteroidetes; c__Bacteroidia; o__Bacteroidales; f__Bacteroidaceae; g__Bacteroides; s__
f8aac58984a170ba64345a58e5943ac4	0.006725	k__Bacteria; p__TM7; c__TM7-3; o__; f__; g__; s__
b960d3cade634b6b7a26c57d618b8f4e	0.030209	k__Bacteria; p__Firmicutes; c__Clostridia; o__Clostridiales; f__; g__; s__
X4e1335467e27c73e6201b8d9eb7331f7	3.94e-06	k__Bacteria; p__Proteobacteria; c__Gammaproteobacteria; o__Pseudomonadales; f__Moraxellaceae; g__Acinetobacter; s__guillouiae
X781380906d32c71a8f26d58b91f1c146	0.013529	k__Bacteria; p__Actinobacteria; c__Actinobacteria; o__Bifidobacteriales; f__Bifidobacteriaceae; g__Bifidobacterium
X9408c7b815d6928e2c97c250af41f563	0.00244	k__Bacteria; p__Firmicutes; c__Clostridia; o__Clostridiales; f__Veillonellaceae; g__Veillonella; s__parvula
X957ed604fb42cf8671019d3654e15e15	6.93e-05	k__Bacteria; p__Firmicutes; c__Clostridia; o__Clostridiales; f__Peptostreptococcaceae; g__Peptostreptococcus; s__
X8fdb73939f3c1e7c13cf292093de4092	0.000209	k__Bacteria; p__Bacteroidetes; c__Bacteroidia; o__Bacteroidales; f__Rikenellaceae; g__Alistipes; s__putredinis
X1ecb65c9e7d9f154fe129ff79c13233b	7.65e-07	k__Bacteria; p__Firmicutes; c__Clostridia; o__Clostridiales; f__Veillonellaceae; g__Veillonella; s__
X40a5a995f27abb55b75a9833d739b7e6	0.000342	k__Bacteria; p__Firmicutes; c__Clostridia; o__Clostridiales; f__Lachnospiraceae; g__Clostridium; s__hathewayi
X02f0c7015311ee4a337c7f2eba0e216a	1.01e-06	k__Bacteria; p__Actinobacteria; c__Actinobacteria; o__Bifidobacteriales; f__Bifidobacteriaceae; g__Scardovia; s__
b149c2e12bdc054d3de2808cf84469e7	1.54e-08	k__Bacteria; p__Bacteroidetes; c__Bacteroidia; o__Bacteroidales; f__Bacteroidaceae; g__Bacteroides; s__coprophilus
a697d2f4d574ab36b3ef99b9fd184e1a	3.17e-08	k__Bacteria; p__Bacteroidetes; c__Bacteroidia; o__Bacteroidales; f__[Paraprevotellaceae]; g__Paraprevotella; s__
fc1c2c98bb87b071825f80c5bdf813e1	0.000244	k__Bacteria; p__Firmicutes; c__Clostridia; o__Clostridiales; f__Veillonellaceae; g__Dialister; s__
X1d6f32dc9e98eb89f3d721fab9847428	0.006891	k__Bacteria; p__Proteobacteria; c__Gammaproteobacteria; o__Enterobacteriales; f__Enterobacteriaceae
X4aeafb5bbd20b0a8471ceca81207a7fd	2.46e-05	k__Bacteria; p__Firmicutes; c__Clostridia; o__Clostridiales; f__Ruminococcaceae; g__; s__
cb00ba3240c56a3d4446aa3d1880591b	8.87e-19	k__Bacteria; p__Fusobacteria; c__Fusobacteriia; o__Fusobacteriales; f__Fusobacteriaceae; g__; s__
X78b77cab3036be22ca4f01c7dbca7140	2.55e-07	k__Bacteria; p__Firmicutes; c__Clostridia; o__Clostridiales; f__Lachnospiraceae; g__Lachnospira; s__
X2026f3657d8f5905ca163b9810fa61ff	0.00177	k__Bacteria; p__Firmicutes; c__Bacilli; o__Bacillales; f__Planococcaceae; g__Lysinibacillus
a577638971cc2cfabd2e3737d68588e8	0.001107	k__Bacteria; p__Bacteroidetes; c__Bacteroidia; o__Bacteroidales; f__S24-7; g__; s__
X5b53d2a12b98120a932ab4a9ddc500e3	0.008349	k__Bacteria; p__Firmicutes; c__Clostridia; o__Clostridiales; f__Ruminococcaceae; g__Oscillospira; s__
X9243a6d9773761a83052bb29cf04f537	1.04e-07	k__Bacteria; p__Firmicutes; c__Bacilli; o__Lactobacillales; f__Lactobacillaceae; g__Lactobacillus; s__zeae
d2699655ca9244a807a034cce4f3b728	0.000169	k__Bacteria; p__Proteobacteria; c__Gammaproteobacteria; o__Pseudomonadales; f__Pseudomonadaceae; g__Pseudomonas
bf17e827476fe208e7b2046b7dd30cc3	3.55e-05	k__Bacteria; p__Firmicutes; c__Bacilli; o__Lactobacillales; f__Lactobacillaceae; g__Lactobacillus
X9ea780a06c01022486a2e64a87378eb8	0.000256	k__Bacteria; p__Firmicutes; c__Clostridia; o__Clostridiales; f__Lachnospiraceae; g__Clostridium; s__symbiosum
c8754281593d98bf1d4e98974db408b9	0.000158	k__Bacteria; p__Firmicutes; c__Clostridia; o__Clostridiales; f__Lachnospiraceae; g__Clostridium; s__aldenense
X3353a478c33608c00f28f68c2cfc1cae	1.26e-05	k__Bacteria; p__Firmicutes; c__Clostridia; o__Clostridiales; f__Lachnospiraceae; g__Roseburia; s__
X52fb6c1fc5942497b47ed49a14f37834	6.51e-05	k__Bacteria; p__Firmicutes; c__Clostridia; o__Clostridiales; f__Veillonellaceae; g__Acidaminococcus; s__
X76379531084717292552de9ea9877640	1.65e-09	k__Bacteria; p__Firmicutes; c__Clostridia; o__Clostridiales; f__Lachnospiraceae
X59ce6b2970dddbf889e1c59811b97398	0.000593	k__Bacteria; p__Firmicutes; c__Clostridia; o__Clostridiales; f__Ruminococcaceae; g__Oscillospira; s__
c6a686aad65e91a8a23d86bca921d6f9	1.92e-05	k__Bacteria; p__Proteobacteria; c__Betaproteobacteria; o__Burkholderiales; f__Alcaligenaceae; g__Sutterella; s__
X4f7e5a81ee1ba58d42ccb959b5b07400	1.62e-10	k__Bacteria; p__Firmicutes; c__Clostridia; o__Clostridiales; f__Ruminococcaceae; g__Ruminococcus; s__
X62e17d8ad58664c52cd292ca4e96d50e	3.87e-06	k__Bacteria; p__Firmicutes; c__Clostridia; o__Clostridiales; f__Lachnospiraceae; g__Blautia; s__
X688a6091b0b3c69466316c0c7f2d6594	0.000156	k__Bacteria; p__Firmicutes; c__Clostridia; o__Clostridiales; f__Eubacteriaceae; g__Pseudoramibacter_Eubacterium; s__
f35f3ed313a18498891a2f03742547bf	3.82e-08	k__Bacteria; p__Firmicutes; c__Bacilli; o__Lactobacillales; f__Streptococcaceae; g__Streptococcus; s__anginosus
dfc8dd85f0bf1ef76f3c44a1435fd8f3	4.24e-06	k__Bacteria; p__Firmicutes; c__Clostridia; o__Clostridiales; f__Lachnospiraceae; g__Coprococcus; s__
X94302e3ffcea859147a83aaf490427b6	7.8e-06	k__Bacteria; p__Fusobacteria; c__Fusobacteriia; o__Fusobacteriales; f__Fusobacteriaceae; g__Fusobacterium; s__
d52f172b2dfb1e56c47f2a0111eabb0f	5.69e-05	k__Bacteria; p__Bacteroidetes; c__Bacteroidia; o__Bacteroidales; f__[Barnesiellaceae]; g__; s__
e0d26e299caccdb6bdab3b07fb6dcda7	3.7e-10	k__Bacteria; p__Bacteroidetes; c__Bacteroidia; o__Bacteroidales; f__S24-7; g__; s__
X5240b1562c5f66dee44fd9b7e819180c	8.64e-05	k__Bacteria; p__Firmicutes; c__Clostridia; o__Clostridiales; f__Ruminococcaceae
X8150eba66c772640c7c133365a2419ce	0.005677	k__Bacteria; p__Firmicutes; c__Clostridia; o__Clostridiales; f__Ruminococcaceae; g__Ruminococcus; s__bromii
X307a42668af5e074f35a399a78069014	1.36e-07	k__Bacteria; p__Firmicutes; c__Bacilli; o__Lactobacillales; f__Lactobacillaceae; g__Lactobacillus; s__mucosae
X2060cdfeae2b55f8ebfc5d466cce25e5	2.19e-09	k__Bacteria; p__Proteobacteria; c__Gammaproteobacteria; o__Pseudomonadales; f__Pseudomonadaceae; g__Pseudomonas
X48a63b19a8e6052cbde318bbb14e991c	2.57e-08	k__Bacteria; p__Firmicutes; c__Clostridia; o__Clostridiales; f__; g__; s__
ea654edf0499d7ea70cedc30837d6fb6	0.010183	k__Bacteria; p__Firmicutes; c__Clostridia; o__Clostridiales; f__Lachnospiraceae; g__[Ruminococcus]; s__
X453a5c2985a2e44b9c2e3aadd8be194f	8.06e-05	k__Bacteria; p__Firmicutes; c__Clostridia; o__Clostridiales; f__Lachnospiraceae; g__; s__
X0e04065418f68a313eaac09f4bb82808	9.06e-06	k__Bacteria; p__Bacteroidetes; c__Bacteroidia; o__Bacteroidales; f__[Odoribacteraceae]; g__Butyricimonas; s__
a5a36477e20024623b6ee34716f549ce	0.008608	k__Bacteria; p__Firmicutes; c__Clostridia; o__Clostridiales; f__Veillonellaceae; g__Megasphaera; s__
a1acd29258e1bc20a24e5c27e637b7b0	1.33e-05	k__Bacteria; p__Firmicutes; c__Clostridia; o__Clostridiales; f__; g__; s__
a48301cbcfed349da2b64e09dde2e34a	2.59e-05	k__Bacteria; p__Bacteroidetes; c__Bacteroidia; o__Bacteroidales; f__[Paraprevotellaceae]; g__Paraprevotella; s__
X26af0c9c3ab57f0e338e9d6ba9106d19	1.36e-11	k__Bacteria; p__Bacteroidetes; c__Bacteroidia; o__Bacteroidales; f__Bacteroidaceae; g__Bacteroides; s__eggerthii
X7cf2265333f366ebe02e4d54d2c523fb	9.14e-06	k__Bacteria; p__Firmicutes; c__Clostridia; o__Clostridiales; f__; g__; s__
d9c734e89f36df242a679cfd70976096	0.003807	k__Bacteria; p__Actinobacteria; c__Coriobacteriia; o__Coriobacteriales; f__Coriobacteriaceae; g__Eggerthella; s__lenta
fc956b1456c104fa20d6bf5741a75f86	2.08e-24	k__Bacteria; p__Firmicutes; c__Bacilli; o__Lactobacillales; f__Enterococcaceae; g__Enterococcus; s__
ae50d67379fb1efccac48330bad6ff92	0.000286	k__Bacteria; p__Bacteroidetes; c__Bacteroidia; o__Bacteroidales; f__Bacteroidaceae; g__Bacteroides; s__caccae
X53bb840ef403da93f476ebaa240a2a27	1.88e-06	k__Bacteria; p__Firmicutes; c__Clostridia; o__Clostridiales; f__Lachnospiraceae; g__[Ruminococcus]; s__gnavus
X0b58a83386bf632a00fa996a537ce252	0.002063	k__Bacteria; p__Proteobacteria; c__Gammaproteobacteria; o__Pseudomonadales; f__Moraxellaceae; g__Acinetobacter; s__lwoffii
X9fe2189d8ba65cd6e998d6d67e6c7858	0.038512	k__Bacteria; p__Bacteroidetes; c__Bacteroidia; o__Bacteroidales; f__[Odoribacteraceae]; g__Butyricimonas; s__
X30196cf7d212b5c29bc42a782673849b	0.001228	k__Bacteria; p__Firmicutes; c__Bacilli; o__Lactobacillales; f__Lactobacillaceae; g__Lactobacillus; s__salivarius
c177e563f6a882eaae9eac25f9f2e6fc	0.004722	k__Bacteria; p__Proteobacteria; c__Alphaproteobacteria; o__Rhizobiales; f__Bradyrhizobiaceae; g__Bradyrhizobium
X11369dcea5f825cb5fd8b8301aa90a95	0.001178	k__Bacteria; p__Firmicutes; c__Clostridia; o__Clostridiales; f__Ruminococcaceae; g__; s__
d0c7f037912c2e4c7d13f0720986054f	3.61e-06	k__Bacteria; p__Actinobacteria; c__Actinobacteria; o__Actinomycetales; f__Corynebacteriaceae; g__Corynebacterium; s__
X4f3f38151ab8401e8b23a73205dea97e	5.87e-08	k__Bacteria; p__Proteobacteria; c__Epsilonproteobacteria; o__Campylobacterales; f__Campylobacteraceae; g__Campylobacter; s__
X70ee5b010ad92c2b33b93ffac69f8e20	9.18e-10	k__Bacteria; p__Firmicutes; c__Clostridia; o__Clostridiales; f__Veillonellaceae; g__Megasphaera; s__
X0d6f4aa836b1b7693573f5138566c1bd	0.000944	k__Bacteria; p__Firmicutes; c__Clostridia; o__Clostridiales; f__Ruminococcaceae; g__Oscillospira; s__
X85b3a33a30aacedf372afe5a9f6160a3	3.35e-07	k__Bacteria; p__Firmicutes; c__Clostridia; o__Clostridiales; f__[Tissierellaceae]; g__Anaerococcus; s__
X0e3da9ff71d394de893bbed15fb02856	1.31e-09	k__Bacteria; p__Firmicutes; c__Clostridia; o__Clostridiales; f__Ruminococcaceae; g__Oscillospira; s__
f8d5c3895ed8e5f65fe33e506d581a19	2.95e-05	k__Bacteria; p__Firmicutes; c__Clostridia; o__Clostridiales; f__Lachnospiraceae; g__Oribacterium; s__
eb1dcfd4f0a72222c08527e7e6335903	2.96e-09	k__Bacteria; p__Firmicutes; c__Bacilli; o__Lactobacillales; f__Aerococcaceae; g__Abiotrophia; s__
X1d5966f7f8b373104a0ecd9c5a749ab8	4.69e-15	k__Bacteria; p__Firmicutes; c__Clostridia; o__Clostridiales; f__Ruminococcaceae; g__; s__
f41a7e356f902f92594c8829f34c7af0	0.007414	k__Bacteria; p__Firmicutes; c__Bacilli; o__Lactobacillales; f__Lactobacillaceae; g__Lactobacillus; s__delbrueckii
X7a137df1b36e5fa1b5cec9e827a568b8	0.000185	k__Bacteria; p__Bacteroidetes; c__Bacteroidia; o__Bacteroidales; f__Bacteroidaceae; g__Bacteroides; s__
X9f9661f0d73c30554089643fb593b18c	0.003067	k__Bacteria; p__Firmicutes; c__Clostridia; o__Clostridiales; f__Lachnospiraceae; g__Dorea; s__
X2d38fe3b49c8c3ca549898effec53b77	0.000725	k__Bacteria; p__Firmicutes; c__Clostridia; o__Clostridiales; f__Lachnospiraceae; g__; s__
X38c9d18fba19791b5281e401e027c10c	7.2e-10	k__Bacteria; p__Bacteroidetes; c__Bacteroidia; o__Bacteroidales; f__[Odoribacteraceae]; g__Butyricimonas; s__
X7035260c1120f3b0e3f749fa5cf58167	0.002942	k__Bacteria; p__Firmicutes; c__Clostridia; o__Clostridiales; f__Ruminococcaceae; g__Oscillospira; s__
b4291a31cf31871f5e3c2fdd48d2c49f	0.00619	k__Bacteria; p__Firmicutes; c__Clostridia; o__Clostridiales
X5a1af9080b126f3e7b931090e4800c0d	0.000949	k__Bacteria; p__Firmicutes; c__Bacilli; o__Lactobacillales; f__Lactobacillaceae; g__Lactobacillus; s__pontis
b7027c6598471879f8af36a1a36b8141	6.49e-05	k__Bacteria; p__Bacteroidetes; c__Bacteroidia; o__Bacteroidales; f__Bacteroidaceae; g__Bacteroides; s__plebeius
X19aa9d9ef5e7e1ec7d80bc68a92694b0	5.47e-19	k__Bacteria; p__Firmicutes; c__Clostridia; o__Clostridiales; f__Ruminococcaceae; g__; s__
X3d088cde2088eb1f309396b73f47f15d	0.001755	k__Bacteria; p__Proteobacteria; c__Gammaproteobacteria; o__Enterobacteriales; f__Enterobacteriaceae; g__Proteus; s__
e8ec926207ea8c7fd2025fa214566536	1.28e-06	k__Bacteria; p__Firmicutes; c__Bacilli; o__Lactobacillales; f__Streptococcaceae; g__Streptococcus; s__
bc442b2e13fc2f26324940e68863c5c3	0.000445	k__Bacteria; p__Firmicutes; c__Clostridia; o__Clostridiales; f__Veillonellaceae; g__Phascolarctobacterium; s__
X62a8b848aa8aa30c3b790610d9131e1f	1.4e-07	k__Bacteria; p__Firmicutes; c__Clostridia; o__Clostridiales; f__Ruminococcaceae; g__Oscillospira; s__
X966c195be1628837e6ad8c562a419652	7.21e-07	k__Bacteria; p__Firmicutes; c__Erysipelotrichi; o__Erysipelotrichales; f__Erysipelotrichaceae; g__Clostridium; s__spiroforme
fe4b33adf6f70655d7e9d87b024d5e97	4.14e-05	k__Bacteria; p__Firmicutes; c__Bacilli; o__Lactobacillales; f__Lactobacillaceae; g__Lactobacillus; s__
X27fb6f54fd8da4a699d9f23f2a16fdaa	0.000361	k__Bacteria; p__Firmicutes; c__Clostridia; o__Clostridiales; f__Lachnospiraceae; g__Clostridium; s__lavalense
fe32513768cb20b34fb289b07282ec44	9.89e-05	k__Bacteria; p__Proteobacteria; c__Gammaproteobacteria; o__Pseudomonadales; f__Pseudomonadaceae; g__Pseudomonas; s__
X3008e6706868b1b616b86ebe281b29a0	0.00052	k__Bacteria; p__Bacteroidetes; c__Bacteroidia; o__Bacteroidales; f__Bacteroidaceae; g__Bacteroides
X1f23be12d2abd23a9fa84211fadd8c77	0.000444	k__Bacteria; p__Firmicutes; c__Bacilli; o__Lactobacillales; f__Streptococcaceae; g__Lactococcus; s__
X99574e8acbae1f5e7e38cd95644bcd42	3.09e-08	k__Bacteria; p__Firmicutes; c__Clostridia; o__Clostridiales; f__Clostridiaceae; g__Clostridium; s__butyricum
b31de86c73dafd5917555bb5efa48048	5.93e-07	k__Bacteria; p__Firmicutes; c__Clostridia; o__Clostridiales; f__Lachnospiraceae; g__[Ruminococcus]; s__
fcc4029db700f30564f71ed373d53c56	1.79e-06	k__Bacteria; p__Verrucomicrobia; c__Verrucomicrobiae; o__Verrucomicrobiales; f__Verrucomicrobiaceae; g__Akkermansia; s__muciniphila
X590ffedccbdb82154b9f3491801b8aa6	4.62e-12	k__Bacteria; p__Firmicutes; c__Clostridia; o__Clostridiales; f__Ruminococcaceae; g__Ruminococcus; s__
a03f4ec6ca826f7d19f3f759a85be710	1.32e-14	k__Bacteria; p__Firmicutes; c__Clostridia; o__Clostridiales; f__Ruminococcaceae; g__Ruminococcus; s__
X708b2093e21dd15ff3940cd2f59e69cc	0.002094	k__Bacteria; p__Proteobacteria; c__Alphaproteobacteria; o__Caulobacterales; f__Caulobacteraceae
X8d3e6d79c8b3c1d11f732a231e15b69e	5.48e-14	k__Bacteria; p__Synergistetes; c__Synergistia; o__Synergistales; f__Synergistaceae; g__Synergistes; s__
X80e036884dc027ddee76dcf2de6584b7	7.45e-07	k__Bacteria; p__Actinobacteria; c__Actinobacteria; o__Actinomycetales; f__Corynebacteriaceae; g__Corynebacterium; s__
d140b2a7a2a6ba0e6c97275602d65312	3.74e-05	k__Bacteria; p__Firmicutes; c__Clostridia; o__Clostridiales; f__Lachnospiraceae; g__Coprococcus; s__
X2f6afe4b2047bb6b11e7943bbde817bc	0.004731	k__Bacteria; p__Bacteroidetes; c__Bacteroidia; o__Bacteroidales; f__Prevotellaceae; g__Prevotella; s__stercorea
X6bf78dde7f6bce1e9e30ca89e0bfd927	2.52e-06	k__Bacteria; p__Firmicutes; c__Clostridia; o__Clostridiales; f__Veillonellaceae; g__Phascolarctobacterium; s__
bdcfcad99c4deba6c9f083693851f067	2.01e-07	k__Bacteria; p__Firmicutes; c__Clostridia; o__Clostridiales; f__Clostridiaceae; g__Clostridium; s__paraputrificum
X524d206eeae3f604a6a88371e852f771	1.07e-15	k__Bacteria; p__Firmicutes; c__Clostridia; o__Clostridiales; f__[Tissierellaceae]; g__WAL_1855D; s__
X1bd83efde59c073732b689a5681f7121	2.72e-05	k__Bacteria; p__Bacteroidetes; c__Bacteroidia; o__Bacteroidales; f__Bacteroidaceae; g__Bacteroides
dd89552bcdddd1d6da2a8596577ff9f9	1.4e-09	k__Bacteria; p__Firmicutes; c__Clostridia; o__Clostridiales; f__Lachnospiraceae; g__Lachnoanaerobaculum; s__orale
ab51ffda9c91f3b1f806b4978421000a	7.06e-09	k__Bacteria; p__Proteobacteria; c__Gammaproteobacteria; o__Pseudomonadales; f__Moraxellaceae; g__Enhydrobacter
X78874ed885f3fd378b3bbdd73e0e3f92	5.67e-06	k__Bacteria; p__Firmicutes; c__Bacilli; o__Lactobacillales; f__Leuconostocaceae; g__Weissella
X228219de65d5da65a8c7010fa7e87c1b	0.001452	k__Bacteria; p__Firmicutes; c__Clostridia; o__Clostridiales; f__[Mogibacteriaceae]; g__; s__
f6f85f1146e6f3000e1ce23fccab6916	2.63e-08	k__Bacteria; p__Actinobacteria; c__Actinobacteria; o__Actinomycetales; f__Corynebacteriaceae; g__Corynebacterium; s__simulans
X95495206f25079a9ab88a788363fb1a5	0.000126	k__Bacteria; p__Firmicutes; c__Clostridia; o__Clostridiales; f__Veillonellaceae; g__Dialister; s__
c86e1d5513d2c4d2be95672d87b63f9b	9.55e-11	k__Bacteria; p__Actinobacteria; c__Actinobacteria; o__Bifidobacteriales; f__Bifidobacteriaceae; g__Bifidobacterium; s__bifidum
X5fe448dd1531a36879f904463fb33870	0.011518	k__Bacteria; p__Firmicutes; c__Bacilli; o__Lactobacillales; f__Streptococcaceae; g__Lactococcus; s__
X4ab80f7dc9a9b90f51a4020607a5b12d	0.00474	k__Bacteria; p__Firmicutes; c__Clostridia; o__Clostridiales; f__Lachnospiraceae; g__[Ruminococcus]; s__
f99102034e8ebace952ee1788bd3e190	7.16e-16	k__Bacteria; p__Firmicutes; c__Clostridia; o__Clostridiales; f__Ruminococcaceae; g__Anaerotruncus; s__
c03158450014fb58169d9088bff138d0	0.003543	k__Bacteria; p__Bacteroidetes; c__Bacteroidia; o__Bacteroidales; f__Bacteroidaceae; g__Bacteroides; s__
X545a9ab3c13dc0c5ce8f6dcf7b3ad482	1.04e-28	k__Bacteria; p__Firmicutes; c__Clostridia; o__Clostridiales; f__Clostridiaceae; g__; s__
c89d7745d73daee5b22e881b1221cd53	1.91e-13	k__Bacteria; p__Firmicutes; c__Clostridia; o__Clostridiales; f__; g__; s__
ee3d30383d79fe9d8fbcb4ee213c19dc	0.000149	k__Bacteria; p__Firmicutes; c__Clostridia; o__Clostridiales; f__Ruminococcaceae; g__; s__
ceae9643eb1f86e328fde2875c741413	1.95e-08	k__Bacteria; p__Firmicutes; c__Clostridia; o__Clostridiales; f__Ruminococcaceae; g__; s__
a3c5bea403fd48f7e3c0f06fa0eda02c	6.54e-19	k__Bacteria; p__Bacteroidetes; c__Bacteroidia; o__Bacteroidales; f__Rikenellaceae; g__Alistipes; s__massiliensis
e05cfe3995e60713c8af2cab542aebc0	0.006724	k__Bacteria; p__Bacteroidetes; c__Bacteroidia; o__Bacteroidales; f__[Odoribacteraceae]; g__Odoribacter; s__
X60fef5eea59f8e1e4e8e2ed3b405e53b	5.47e-05	k__Bacteria; p__Firmicutes; c__Clostridia; o__Clostridiales; f__Clostridiaceae; g__Clostridium; s__neonatale
e185e12d29ae7a14f6273f33fd46af69	0.006044	k__Bacteria; p__Actinobacteria; c__Actinobacteria; o__Actinomycetales; f__Propionibacteriaceae; g__Propionibacterium; s__acnes
f00d1a0621e06a926a84ca2b711c2d4d	0.00013	k__Bacteria; p__Firmicutes; c__Clostridia; o__Clostridiales; f__Ruminococcaceae; g__Oscillospira; s__
X6b99b7c28abe4742be7f8105435b0936	0.000607	k__Bacteria; p__Firmicutes; c__Erysipelotrichi; o__Erysipelotrichales; f__Erysipelotrichaceae; g__[Eubacterium]; s__biforme
