# Supplementary material for: CAR-T cell therapy-related cytokine release syndrome and therapeutic response is modulated by the gut microbiome in hematologic malignancies
Source: Nat Commun. 2022 Sep 9;13:5313. doi: 10.1038/s41467-022-32960-3 (PMC9461447; doi:10.1038/s41467-022-32960-3)
Supplement: Supplementary file 11 — Supplementary Data 8 [file 41467_2022_32960_MOESM11_ESM.xlsx]

## Sheet: sheet
Supplementary Data 8. maSigPro identified OTUs having differential time-course patterns between individuals with severe (CRS = 3) and moderate (CRS ≤ 2) cytokine release syndrome among the MM patients. Negative binominal regressive model with multiple testing correction was used.
ID	Adjusted p value	OTU annotation
X1446b6c7fc4864f4e5ce243dd78ee392	1.4e-08	k__Bacteria; p__Firmicutes; c__Clostridia; o__Clostridiales; f__Clostridiaceae; g__Clostridium; s__perfringens
X694dac449878e44caa81854e464b99c7	5.59e-05	k__Bacteria; p__Bacteroidetes; c__Bacteroidia; o__Bacteroidales; f__[Odoribacteraceae]; g__Butyricimonas; s__
X42f90a8ae4020eed7ccb13779779f584	0.000477422	k__Bacteria; p__Firmicutes; c__Clostridia; o__Clostridiales; f__Ruminococcaceae; g__; s__
X20e94d01399c269ce4165197a2698f23	0.00148292	k__Bacteria; p__Bacteroidetes; c__Bacteroidia; o__Bacteroidales; f__Bacteroidaceae; g__Bacteroides; s__ovatus
ed0466dd406319091b56ec953a7e161d	0.00214765	k__Bacteria; p__Bacteroidetes; c__Bacteroidia; o__Bacteroidales; f__Prevotellaceae; g__Prevotella; s__
X94f11d61156e28f924c56dee862a901b	0.000113162	k__Bacteria; p__Bacteroidetes; c__Bacteroidia; o__Bacteroidales; f__[Paraprevotellaceae]; g__[Prevotella]; s__
X566195cb1f2898a6f75fedf14d2c8f22	0.00456247	k__Bacteria; p__Firmicutes; c__Clostridia; o__Clostridiales; f__Veillonellaceae; g__Megasphaera; s__
e1891f488c8771f586f5f2fd8b5823a0	3.67e-05	k__Bacteria; p__Firmicutes; c__Erysipelotrichi; o__Erysipelotrichales; f__Erysipelotrichaceae; g__Holdemania; s__
X6dff9884824f31d7cd9a9d4f33079622	0.000930142	k__Bacteria; p__Bacteroidetes; c__Bacteroidia; o__Bacteroidales; f__Porphyromonadaceae; g__Parabacteroides; s__
X114c8e74bb5fcb74628b73cdb59087a9	0.00496177	k__Bacteria; p__Firmicutes; c__Clostridia; o__Clostridiales; f__Lachnospiraceae; g__; s__
X31679a35d62fbf1ca94c3252d66b6053	3.4e-05	k__Bacteria; p__Firmicutes; c__Clostridia; o__Clostridiales; f__Ruminococcaceae
c2ef4187fbf2fcecfffa3c8fdb79ddb4	4.75e-08	k__Bacteria; p__Cyanobacteria; c__Chloroplast; o__Streptophyta; f__; g__; s__
X15292e45572013ecf10848d081aaeee0	0.000242756	k__Bacteria; p__Proteobacteria; c__Alphaproteobacteria; o__Rhizobiales; f__Methylobacteriaceae
X2afd9f8b8e93b2bdcb3f60b9909e3b8a	0.0040764	k__Bacteria; p__Firmicutes; c__Clostridia; o__Clostridiales; f__Christensenellaceae; g__; s__
X83a83acd7e146fbd40ae38d499313442	0.000391828	k__Bacteria; p__Firmicutes; c__Clostridia; o__Clostridiales; f__Christensenellaceae; g__; s__
X3012c3c4f42c4216fc26e3263096faa0	0.000246816	k__Bacteria; p__Actinobacteria; c__Coriobacteriia; o__Coriobacteriales; f__Coriobacteriaceae; g__Collinsella; s__aerofaciens
X4e1335467e27c73e6201b8d9eb7331f7	6.54e-08	k__Bacteria; p__Proteobacteria; c__Gammaproteobacteria; o__Pseudomonadales; f__Moraxellaceae; g__Acinetobacter; s__guillouiae
X781380906d32c71a8f26d58b91f1c146	0.000566043	k__Bacteria; p__Actinobacteria; c__Actinobacteria; o__Bifidobacteriales; f__Bifidobacteriaceae; g__Bifidobacterium
X957ed604fb42cf8671019d3654e15e15	0.00495699	k__Bacteria; p__Firmicutes; c__Clostridia; o__Clostridiales; f__Peptostreptococcaceae; g__Peptostreptococcus; s__
e9583e1560a91c170cb38f343f2941d7	4.22e-10	k__Bacteria; p__Firmicutes; c__Bacilli; o__Lactobacillales; f__Lactobacillaceae; g__Lactobacillus; s__vaginalis
X8fdb73939f3c1e7c13cf292093de4092	6.59e-05	k__Bacteria; p__Bacteroidetes; c__Bacteroidia; o__Bacteroidales; f__Rikenellaceae; g__Alistipes; s__putredinis
X1ecb65c9e7d9f154fe129ff79c13233b	0.000168295	k__Bacteria; p__Firmicutes; c__Clostridia; o__Clostridiales; f__Veillonellaceae; g__Veillonella; s__
X40a5a995f27abb55b75a9833d739b7e6	1.02e-07	k__Bacteria; p__Firmicutes; c__Clostridia; o__Clostridiales; f__Lachnospiraceae; g__Clostridium; s__hathewayi
X03be310da544d7a4af935e6061b8472a	0.0792411	k__Bacteria; p__Firmicutes; c__Bacilli; o__Lactobacillales; f__Leuconostocaceae; g__Leuconostoc; s__
c33fa394cff89f920e3b398c0bde76d7	0.000210263	k__Bacteria; p__Firmicutes; c__Clostridia; o__Clostridiales; f__[Tissierellaceae]; g__Peptoniphilus; s__
b149c2e12bdc054d3de2808cf84469e7	0.00794677	k__Bacteria; p__Bacteroidetes; c__Bacteroidia; o__Bacteroidales; f__Bacteroidaceae; g__Bacteroides; s__coprophilus
a697d2f4d574ab36b3ef99b9fd184e1a	8.13e-08	k__Bacteria; p__Bacteroidetes; c__Bacteroidia; o__Bacteroidales; f__[Paraprevotellaceae]; g__Paraprevotella; s__
X1d6f32dc9e98eb89f3d721fab9847428	0.000742781	k__Bacteria; p__Proteobacteria; c__Gammaproteobacteria; o__Enterobacteriales; f__Enterobacteriaceae
cb00ba3240c56a3d4446aa3d1880591b	1.1e-08	k__Bacteria; p__Fusobacteria; c__Fusobacteriia; o__Fusobacteriales; f__Fusobacteriaceae; g__; s__
X78b77cab3036be22ca4f01c7dbca7140	2.66e-11	k__Bacteria; p__Firmicutes; c__Clostridia; o__Clostridiales; f__Lachnospiraceae; g__Lachnospira; s__
X0868db8301117e3ed5c44a4bdc6c9f11	1.17e-07	k__Bacteria; p__Bacteroidetes; c__Bacteroidia; o__Bacteroidales; f__Prevotellaceae; g__Prevotella; s__
X21403fb9065752f2ba5e757e32615d09	1.06e-14	k__Bacteria; p__Firmicutes; c__Bacilli; o__Lactobacillales; f__Enterococcaceae; g__Enterococcus
X9290494ab4731f82248dd28d6af6a403	1.69e-10	k__Bacteria; p__Firmicutes; c__Clostridia; o__Clostridiales; f__Veillonellaceae; g__Dialister; s__
X86e01f320d7605f1ec139af7a2d843b3	1.36e-11	k__Bacteria; p__Firmicutes; c__Clostridia; o__Clostridiales; f__Lachnospiraceae
X271051e33258a201f168b64fe22ec2b0	1.26e-08	k__Bacteria; p__Actinobacteria; c__Actinobacteria; o__Actinomycetales; f__Actinomycetaceae; g__Actinomyces; s__
X9ea780a06c01022486a2e64a87378eb8	0.0014768	k__Bacteria; p__Firmicutes; c__Clostridia; o__Clostridiales; f__Lachnospiraceae; g__Clostridium; s__symbiosum
c8754281593d98bf1d4e98974db408b9	0.000166973	k__Bacteria; p__Firmicutes; c__Clostridia; o__Clostridiales; f__Lachnospiraceae; g__Clostridium; s__aldenense
X76379531084717292552de9ea9877640	3.86e-05	k__Bacteria; p__Firmicutes; c__Clostridia; o__Clostridiales; f__Lachnospiraceae
X62e17d8ad58664c52cd292ca4e96d50e	0.0055108	k__Bacteria; p__Firmicutes; c__Clostridia; o__Clostridiales; f__Lachnospiraceae; g__Blautia; s__
X92d6bd48ebf8e467735cfa629d312094	0.00439327	k__Bacteria; p__Proteobacteria; c__Gammaproteobacteria; o__Enterobacteriales; f__Enterobacteriaceae; g__Morganella; s__morganii
X57dd1dc570af9b4a80fe4f59ed7aec9f	9.96e-13	k__Bacteria; p__Bacteroidetes; c__Bacteroidia; o__Bacteroidales; f__Prevotellaceae; g__Prevotella; s__
X5240b1562c5f66dee44fd9b7e819180c	2.93e-09	k__Bacteria; p__Firmicutes; c__Clostridia; o__Clostridiales; f__Ruminococcaceae
X42431b1e7526e46badae5b66f0c22e49	8.48e-10	k__Bacteria; p__Firmicutes; c__Erysipelotrichi; o__Erysipelotrichales; f__Erysipelotrichaceae; g__Coprobacillus; s__cateniformis
d24169b9036bf2347539fabdd68a0c7f	7.99e-06	k__Bacteria; p__Proteobacteria; c__Betaproteobacteria; o__Burkholderiales; f__Oxalobacteraceae; g__Ralstonia; s__
X307a42668af5e074f35a399a78069014	4.28e-11	k__Bacteria; p__Firmicutes; c__Bacilli; o__Lactobacillales; f__Lactobacillaceae; g__Lactobacillus; s__mucosae
X620e0d64c60137e48a9b42f52a2f6b7d	3.4e-08	k__Bacteria; p__Actinobacteria; c__Actinobacteria; o__Actinomycetales; f__Micrococcaceae; g__Rothia; s__aeria
X453a5c2985a2e44b9c2e3aadd8be194f	0.000192957	k__Bacteria; p__Firmicutes; c__Clostridia; o__Clostridiales; f__Lachnospiraceae; g__; s__
X0e04065418f68a313eaac09f4bb82808	0.00660774	k__Bacteria; p__Bacteroidetes; c__Bacteroidia; o__Bacteroidales; f__[Odoribacteraceae]; g__Butyricimonas; s__
a1acd29258e1bc20a24e5c27e637b7b0	9.76e-11	k__Bacteria; p__Firmicutes; c__Clostridia; o__Clostridiales; f__; g__; s__
X27f528a950d9d031e06a64b6889d8e29	9.78e-05	k__Bacteria; p__Proteobacteria; c__Betaproteobacteria; o__Burkholderiales; f__Alcaligenaceae; g__Sutterella; s__
a48301cbcfed349da2b64e09dde2e34a	6.96e-05	k__Bacteria; p__Bacteroidetes; c__Bacteroidia; o__Bacteroidales; f__[Paraprevotellaceae]; g__Paraprevotella; s__
X1b2875ad4dcad19e37cee6cfcd79ff92	0.000483692	k__Bacteria; p__Firmicutes; c__Clostridia; o__Clostridiales; f__Ruminococcaceae; g__; s__
X30196cf7d212b5c29bc42a782673849b	0.00289956	k__Bacteria; p__Firmicutes; c__Bacilli; o__Lactobacillales; f__Lactobacillaceae; g__Lactobacillus; s__salivarius
X11369dcea5f825cb5fd8b8301aa90a95	8.39e-10	k__Bacteria; p__Firmicutes; c__Clostridia; o__Clostridiales; f__Ruminococcaceae; g__; s__
d0c7f037912c2e4c7d13f0720986054f	0.000803909	k__Bacteria; p__Actinobacteria; c__Actinobacteria; o__Actinomycetales; f__Corynebacteriaceae; g__Corynebacterium; s__
X4f3f38151ab8401e8b23a73205dea97e	2.91e-05	k__Bacteria; p__Proteobacteria; c__Epsilonproteobacteria; o__Campylobacterales; f__Campylobacteraceae; g__Campylobacter; s__
X8514b997e0b69a59da51faf3c1013628	8.25e-06	k__Bacteria; p__Firmicutes; c__Clostridia; o__Clostridiales; f__Lachnospiraceae; g__; s__
X70ee5b010ad92c2b33b93ffac69f8e20	2.98e-06	k__Bacteria; p__Firmicutes; c__Clostridia; o__Clostridiales; f__Veillonellaceae; g__Megasphaera; s__
X0d6f4aa836b1b7693573f5138566c1bd	0.000829638	k__Bacteria; p__Firmicutes; c__Clostridia; o__Clostridiales; f__Ruminococcaceae; g__Oscillospira; s__
f8d5c3895ed8e5f65fe33e506d581a19	0.0031663	k__Bacteria; p__Firmicutes; c__Clostridia; o__Clostridiales; f__Lachnospiraceae; g__Oribacterium; s__
eb1dcfd4f0a72222c08527e7e6335903	2.4e-06	k__Bacteria; p__Firmicutes; c__Bacilli; o__Lactobacillales; f__Aerococcaceae; g__Abiotrophia; s__
X1d5966f7f8b373104a0ecd9c5a749ab8	5.97e-09	k__Bacteria; p__Firmicutes; c__Clostridia; o__Clostridiales; f__Ruminococcaceae; g__; s__
b21c6546908fdb6ce532654a66acf2b5	0.00018332	k__Bacteria; p__Firmicutes; c__Clostridia; o__Clostridiales; f__Ruminococcaceae; g__; s__
f41a7e356f902f92594c8829f34c7af0	0.000138908	k__Bacteria; p__Firmicutes; c__Bacilli; o__Lactobacillales; f__Lactobacillaceae; g__Lactobacillus; s__delbrueckii
X14bb2ac8097684abd2b391b802478239	5e-09	k__Bacteria; p__Bacteroidetes; c__Bacteroidia; o__Bacteroidales; f__Prevotellaceae; g__Prevotella; s__copri
X38c9d18fba19791b5281e401e027c10c	8.27e-05	k__Bacteria; p__Bacteroidetes; c__Bacteroidia; o__Bacteroidales; f__[Odoribacteraceae]; g__Butyricimonas; s__
b4291a31cf31871f5e3c2fdd48d2c49f	0.00268711	k__Bacteria; p__Firmicutes; c__Clostridia; o__Clostridiales
X101f57f65b0455a908ff714c0d2254b4	5.42e-07	k__Bacteria; p__Actinobacteria; c__Coriobacteriia; o__Coriobacteriales; f__Coriobacteriaceae; g__Collinsella; s__stercoris
b941135cacd9fa11d19daf2a150745d9	0.00426426	k__Bacteria; p__Firmicutes; c__Clostridia; o__Clostridiales; f__Veillonellaceae; g__Megamonas; s__
X5a1af9080b126f3e7b931090e4800c0d	0.000378316	k__Bacteria; p__Firmicutes; c__Bacilli; o__Lactobacillales; f__Lactobacillaceae; g__Lactobacillus; s__pontis
b7027c6598471879f8af36a1a36b8141	0.000589165	k__Bacteria; p__Bacteroidetes; c__Bacteroidia; o__Bacteroidales; f__Bacteroidaceae; g__Bacteroides; s__plebeius
X3d088cde2088eb1f309396b73f47f15d	8.74e-09	k__Bacteria; p__Proteobacteria; c__Gammaproteobacteria; o__Enterobacteriales; f__Enterobacteriaceae; g__Proteus; s__
X62a8b848aa8aa30c3b790610d9131e1f	5.13e-07	k__Bacteria; p__Firmicutes; c__Clostridia; o__Clostridiales; f__Ruminococcaceae; g__Oscillospira; s__
X1f23be12d2abd23a9fa84211fadd8c77	0.00144705	k__Bacteria; p__Firmicutes; c__Bacilli; o__Lactobacillales; f__Streptococcaceae; g__Lactococcus; s__
X6ab0fa850460b86ad26719e4fb28d8bd	1.45e-05	k__Bacteria; p__Proteobacteria; c__Betaproteobacteria; o__Burkholderiales; f__Alcaligenaceae; g__Sutterella; s__
X590ffedccbdb82154b9f3491801b8aa6	2.37e-07	k__Bacteria; p__Firmicutes; c__Clostridia; o__Clostridiales; f__Ruminococcaceae; g__Ruminococcus; s__
a03f4ec6ca826f7d19f3f759a85be710	0.000630515	k__Bacteria; p__Firmicutes; c__Clostridia; o__Clostridiales; f__Ruminococcaceae; g__Ruminococcus; s__
X8d3e6d79c8b3c1d11f732a231e15b69e	0.00279091	k__Bacteria; p__Synergistetes; c__Synergistia; o__Synergistales; f__Synergistaceae; g__Synergistes; s__
X80e036884dc027ddee76dcf2de6584b7	4.42e-15	k__Bacteria; p__Actinobacteria; c__Actinobacteria; o__Actinomycetales; f__Corynebacteriaceae; g__Corynebacterium; s__
X2f6afe4b2047bb6b11e7943bbde817bc	0.00134135	k__Bacteria; p__Bacteroidetes; c__Bacteroidia; o__Bacteroidales; f__Prevotellaceae; g__Prevotella; s__stercorea
X6bf78dde7f6bce1e9e30ca89e0bfd927	0.0100507	k__Bacteria; p__Firmicutes; c__Clostridia; o__Clostridiales; f__Veillonellaceae; g__Phascolarctobacterium; s__
bdcfcad99c4deba6c9f083693851f067	2e-11	k__Bacteria; p__Firmicutes; c__Clostridia; o__Clostridiales; f__Clostridiaceae; g__Clostridium; s__paraputrificum
X524d206eeae3f604a6a88371e852f771	5.19e-08	k__Bacteria; p__Firmicutes; c__Clostridia; o__Clostridiales; f__[Tissierellaceae]; g__WAL_1855D; s__
dd89552bcdddd1d6da2a8596577ff9f9	0.000290397	k__Bacteria; p__Firmicutes; c__Clostridia; o__Clostridiales; f__Lachnospiraceae; g__Lachnoanaerobaculum; s__orale
X78874ed885f3fd378b3bbdd73e0e3f92	0.0239802	k__Bacteria; p__Firmicutes; c__Bacilli; o__Lactobacillales; f__Leuconostocaceae; g__Weissella
X814fd45b744a1f5e0850062e4e445cfe	3.08e-05	k__Bacteria; p__Bacteroidetes; c__Bacteroidia; o__Bacteroidales; f__Porphyromonadaceae; g__Parabacteroides; s__
X2724133505ef063539797db6379e8078	0.000596672	k__Bacteria; p__Proteobacteria; c__Alphaproteobacteria; o__Sphingomonadales; f__Sphingomonadaceae; g__Novosphingobium; s__capsulatum
X6627ffa18a45b015c12b6dc5bcf0c998	0.000520839	k__Bacteria; p__[Thermi]; c__Deinococci; o__Thermales; f__Thermaceae; g__Thermus; s__
X9e2b8e2187706c15c6f9b61c10f02a57	0.000137507	k__Bacteria; p__Firmicutes; c__Clostridia; o__Clostridiales; f__Lachnospiraceae; g__Coprococcus; s__eutactus
X5fe448dd1531a36879f904463fb33870	0.00199881	k__Bacteria; p__Firmicutes; c__Bacilli; o__Lactobacillales; f__Streptococcaceae; g__Lactococcus; s__
f99102034e8ebace952ee1788bd3e190	2.63e-05	k__Bacteria; p__Firmicutes; c__Clostridia; o__Clostridiales; f__Ruminococcaceae; g__Anaerotruncus; s__
caa91efac60f8969fe2b7c35573ead2b	0.00114128	k__Bacteria; p__Bacteroidetes; c__Bacteroidia; o__Bacteroidales; f__Bacteroidaceae; g__Bacteroides
X545a9ab3c13dc0c5ce8f6dcf7b3ad482	1.72e-06	k__Bacteria; p__Firmicutes; c__Clostridia; o__Clostridiales; f__Clostridiaceae; g__; s__
ceae9643eb1f86e328fde2875c741413	0.00284107	k__Bacteria; p__Firmicutes; c__Clostridia; o__Clostridiales; f__Ruminococcaceae; g__; s__
a3c5bea403fd48f7e3c0f06fa0eda02c	2.77e-06	k__Bacteria; p__Bacteroidetes; c__Bacteroidia; o__Bacteroidales; f__Rikenellaceae; g__Alistipes; s__massiliensis
e05cfe3995e60713c8af2cab542aebc0	1.09e-07	k__Bacteria; p__Bacteroidetes; c__Bacteroidia; o__Bacteroidales; f__[Odoribacteraceae]; g__Odoribacter; s__
ee34da655dd4ec96df3b8892cb10d977	8.48e-07	k__Bacteria; p__Firmicutes; c__Erysipelotrichi; o__Erysipelotrichales; f__Erysipelotrichaceae; g__[Eubacterium]; s__dolichum
e185e12d29ae7a14f6273f33fd46af69	2.11e-05	k__Bacteria; p__Actinobacteria; c__Actinobacteria; o__Actinomycetales; f__Propionibacteriaceae; g__Propionibacterium; s__acnes
X817733e07469a4cec1c41f4bbb99caf2	1.52e-07	k__Bacteria; p__Firmicutes; c__Bacilli; o__Gemellales; f__Gemellaceae
