# Supplementary material for: CAR-T cell therapy-related cytokine release syndrome and therapeutic response is modulated by the gut microbiome in hematologic malignancies
Source: Nat Commun. 2022 Sep 9;13:5313. doi: 10.1038/s41467-022-32960-3 (PMC9461447; doi:10.1038/s41467-022-32960-3)
Supplement: Supplementary file 12 — Supplementary Data 9 [file 41467_2022_32960_MOESM12_ESM.xlsx]

## Sheet: sheet
Supplementary Data 9. Genera identified as having differential time-course patterns between individuals with sever (CRS = 3) and mild (CRS = 1) cytokine release syndrome among MM patients. Negative binominal regressive model with multiple testing correction was applied for maSigPro to test significant differences between sever and mild groups. Linear discriminant analysis (LDA) analysis and gener…
ID	MaSigPro		Generalized linear-mixed model						Linear discriminant analysis (LDA) analysis
	P value	FDR	P value (Before CART)	FDR (Before CART)	Coefficient (Before CART)	P value (Aftter CART)	FDR (After CART)	Coefficient (After CART)	LDA score (Before CART)	P value (Before CART)	LDA score (After CART)	P value (After CART)
Bradyrhizobium	3.28e-10	4.5e-09	0.00569563	0.0275289	1.48561	1.58e-05	5.09e-05	2.8164	-	-	-	-
Leuconostoc	1.29e-14	4.13e-13	9.74e-05	0.000941294	1.06096	3.14e-11	4.56e-10	1.66953	-	-	3.14481	0.0155628
Bifidobacterium	8.9e-08	9.49e-07	9.75e-06	0.000141313	0.973052	1.42e-08	1.03e-07	1.17339	-3.56421	0.00304175	3.16775	0.0294749
Anaerotruncus	8.26e-05	0.00041735	0.000515782	0.00299154	0.805534	0.112992	0.143187	-0.39943	-	-	-	-
Lactococcus	0.00012988	0.00062341	0.00724548	0.030017	0.778657	5.04e-08	2.92e-07	1.7264	-	-	2.3514	0.00292488
Morganella	0.00343483	0.0131898	0.000139271	0.00100972	-1.01444	0.869036	0.869036	-0.0422956	-	-	-	-
Butyricicoccus	0.0001585	0.00072458	3.68e-06	0.000106748	-1.26451	0.0924269	0.140336	-0.460093	2.27239	0.026878	-	-
Lachnoanaerobaculum	2.46e-07	2.36e-06	0.0150783	0.0546588	-0.71689	0.00152227	0.00339583	-0.800117	-	-	-	-
Fusobacterium	2.11e-06	1.84e-05	0.0312123	0.100573	0.493066	0.105128	0.143187	0.348345	-2.63062	0.0174721	-	-
Staphylococcus	4.69e-14	1.13e-12	0.0378694	0.109821	0.639008	8.19e-08	3.96e-07	1.34728	-	-	-	-
Veillonella	0.00503468	0.0179011	0.0427044	0.112584	-0.444898	0.713315	0.73879	-0.0750408	-	-	-	-
Sphingomonas	3.4e-30	3.26e-28	0.0539274	0.130325	0.947318	3.88e-07	1.61e-06	2.09732	-	-	-	-
Akkermansia	4.8e-11	7.68e-10	0.0690181	0.142966	0.414337	0.00197422	0.00381683	0.675649	-	-	-	-
Peptostreptococcus	1.87e-05	0.00011968	0.0650272	0.142966	0.540767	0.0149531	0.0255083	0.620075	-2.25922	0.0453801	-	-
Holdemania	2.76e-05	0.0001656	0.0766949	0.148277	-0.462758	0.0967838	0.140336	-0.49787	2.08561	0.0308593	-	-
Oscillospira	7.73e-05	0.00041227	0.104082	0.182515	0.358428	0.162932	0.196877	0.292336	-	-	-	-
Alistipes	0.00546489	0.0187368	0.106992	0.182515	0.360343	0.288182	0.321434	0.227987	-	-	-	-
Finegoldia	4.27e-09	5.12e-08	0.140799	0.226843	0.384212	0.240696	0.279207	0.277896	-	-	-	-
Enhydrobacter	6.54e-05	0.00036932	0.330186	0.503967	0.270316	4.53e-07	1.64e-06	1.36249	-	-	2.36575	0.0371732
Novosphingobium	8.63e-06	6.37e-05	0.379121	0.524794	0.336734	8.92e-05	0.00025878	1.30666	-	-	-	-
[Prevotella]	0.00019069	0.00083208	0.380024	0.524794	0.233026	0.000488764	0.00118118	0.856865	-	-	-	-
Enterococcus	3.47e-19	1.67e-17	0.404737	0.533517	-0.190278	7.82e-23	2.27e-21	2.0328	-	-	-	-
Megamonas	0.00450341	0.016628	0.598753	0.695669	-0.123094	0.00168032	0.00348066	0.677071	-	-	-	-
Thermus	0.00023526	0.00098196	0.613149	0.695669	0.147483	0.00851479	0.0154331	0.640535	-	-	-	-
Curvibacter	0.00089249	0.00356995	0.553961	0.695669	0.180461	0.0953964	0.140336	0.448846	-	-	-	-
Parabacteroides	4.84e-06	3.87e-05	0.772852	0.8301	-0.0634399	3.64e-10	3.52e-09	1.30863	-	-	-	-
Methanobrevibacter	1.94e-13	3.72e-12	0.820002	0.849287	-0.0733001	0.113562	0.143187	0.479723	-	-	-	-
Butyricimonas	1.07e-05	7.34e-05	0.970358	0.970358	-0.00849393	0.580288	0.623272	0.122324	-	-	-	-
