# Supplementary material for: CAR-T cell therapy-related cytokine release syndrome and therapeutic response is modulated by the gut microbiome in hematologic malignancies
Source: Nat Commun. 2022 Sep 9;13:5313. doi: 10.1038/s41467-022-32960-3 (PMC9461447; doi:10.1038/s41467-022-32960-3)
Supplement: Supplementary file 14 — Source Data [file 41467_2022_32960_MOESM14_ESM.xlsx]

## Sheet: figure 1a
patient_ID	infusion_date	sex	age	efficacy	CIR time	CIR(0:no relapse ;1：relapse：2：NRM）	CRS grade	ICANS	relapse（1: relapse，0:no）	relapse time	PFS	survival（0:survival，1:death）	death time	survival time			CRS_onset_days_post_infusion	CRS_onset_date	Tocilizumab	Steroids	time to peak of The BCMA CAR-T/CD3+ T-cell percentages in peripheral blood (PB)	BCMA CAR-T/CD3+ T-cell percentages
1	2020-01-20	F	67	VGPR			4	0	1	2020-03-25	65	1	2020-03-25	65			4	2020-01-24	FALSE	TRUE	14	33.8
2	2018-07-30	M	60	CR	3.37	1	3	1	1	2019-01-07	161	1	2019-06-23	328			1	2018-07-31	TRUE	FALSE	10	74.7
3	2019-12-11	F	40	VGPR			2	0	0	2021-12-31	751	0	2021-12-31	751			5	2019-12-16	FALSE	FALSE	5	56
4	2019-08-24	F	61	PR			2	0	1	2019-10-24	61	1	2020-01-07	136			4	2019-08-28	FALSE	FALSE	7	84.1
5	2018-10-21	F	63	CR	8.1	1	3	0	1	2019-10-21	365	1	2020-03-14	510			2	2018-10-23	TRUE	FALSE	7	39.4
6	2019-04-27	F	55	PR			2	0	1	2019-12-01	218	0	2021-12-31	979			3	2019-04-30	FALSE	FALSE	6	44
7	2019-08-14	M	65	PR			1	0	1	2019-11-05	83	1	2019-11-11	89			4	2019-08-18	FALSE	FALSE	12	63.4
8	2020-10-27	M	62	VGPR			3	0	1	2020-11-12	16	1	2020-11-12	16			1	2020-10-28	TRUE	TRUE	10	86.51
9	2020-09-18	F	71	CR		0	3	0	0	2021-12-31	469	0	2021-12-31	469			7	2020-09-25	TRUE	FALSE	12	76.2
10	2018-08-23	F	58	PR			2	0	1	2019-10-01	404	1	2021-03-21	941			3	2018-08-26	FALSE	FALSE	11	55
11	2020-07-03	F	41	VGPR			3	0	1	2021-04-29	300	0	2021-12-31	546			8	2020-07-11	TRUE	TRUE	14	92.92
12	2018-12-01	F	55	CR		0	2	0	0	2021-12-31	1126	0	2021-12-31	1126			1	2018-12-02	FALSE	FALSE	9	87.3
13	2020-04-18	M	51	VGPR			1	0	0	2021-12-31	622	0	2021-12-31	622			1	2020-04-19	FALSE	FALSE	9	66.3
14	2019-04-03	F	66	CR	11	1	3	1	1	2019-12-01	242	1	2020-01-17	289			3	2019-04-06	TRUE	FALSE	13	89.5
15	2021-07-06	F	59	VGPR			2	1	0	2021-12-31	178	0	2021-12-31	178			11	2021-07-17	FALSE	TRUE	16	77.68
16	2019-01-18	F	51	CR	6.97	1	3	0	1	2019-09-18	243	0	2021-12-31	1078			2	2019-01-20	TRUE	FALSE	10	94.2
17	2019-11-06	M	55	CR	9.83	1	2	0	1	2021-01-20	441	1	44349	574			7	2019-11-13	FALSE	FALSE	17	91.1
18	2020-03-04	M	66	NR			0	0	1	2020-04-02	29	1	2020-12-01	272			NA	NA	FALSE	FALSE
19	2020-12-14	F	62	CR		0	3	0	0	2021-12-31	382	0	2021-12-31	382			3	2020-12-17	TRUE	TRUE	19	41.33
20	2021-07-09	F	63	CR		0	3	0	0	2021-12-31	175	0	2021-12-31	175			6	2021-07-15	TRUE	TRUE	13	82
21	2020-06-26	M	57	CR		1	3	0	1	2021-09-02	433	0	2021-12-31	553			5	2020-07-01	TRUE	FALSE	26	85.47
22	2019-05-19	M	49	PR			1	0	1	2020-06-01	379	0	2021-12-31	957			3	2019-05-22	FALSE	FALSE	7	46.1
23	2018-11-30	M	54	VGPR			2	0	0	2021-12-31	1127	0	2021-12-31	1127			4	2018-12-04	FALSE	FALSE	9	55.2
24	2019-06-07	M	50	CR		0	1	0	0	2021-12-31	938	0	2021-12-31	938			5	2019-06-12	FALSE	FALSE	8	65.8
25	2021-04-20	F	64	CR		0	3		0	2021-12-31	255	0	2021-12-31	255			4	2021-04-24	TRUE	TRUE
26	2018-10-19	M	65	CR		0	1	0	0	2021-12-31	1169	0	2021-12-31	1169			6	2018-10-25	FALSE	FALSE	13	83.2
27	2020-07-13	M	41	Not evaluable			3	0	1	2020-08-02	20	1	2020-08-02	20			1	2020-07-14	TRUE	TRUE	11	97.3
28	2020-05-20	M	52	CR		0	2	0	0	2021-12-31	590	0	2021-12-31	590			1	2020-05-21	FALSE	FALSE	5	34.63
29	2020-05-22	M	44	PR			2	0	1	2020-10-16	147	1	2020-12-26	218			2	2020-05-24	FALSE	FALSE	8	29.17
30	2021-06-01	M	48	CR		0	2	0	0	2021-12-31	213	0	2021-12-31	213			8	2021-06-09	FALSE	FALSE	12	89.64
31	2019-05-14	M	67	CR		0	3	0	0	2021-12-31	962	0	2021-12-31	962			2	2019-05-16	FALSE	TRUE	9	82.9
32	2021-05-25	M	57	CR		0	1	0	0	2021-12-31	220	0	2021-12-31	220			10	2021-06-04	FALSE	FALSE	14	88.92
33	2019-12-14	F	53	PR			0	0	1	2020-01-23	40	1	2021-03-25	467			NA	NA	FALSE	TRUE
34	2020-08-08	F	60	CR		1	0	0	1	2021-12-23	502	0	2021-12-31	510			NA	NA	FALSE	FALSE
35	2020-06-12	M	65	PR			3	0	1	2020-10-08	118	1	2021-03-08	269			9	2020-06-21	FALSE	FALSE	15	91.58
36	2019-04-26	F	59	Not evaluable			3	0	1	2019-05-20	24	1	2019-05-20	24			1	2019-04-27	FALSE	FALSE	18	84.6
37	2020-09-08	F	46	VGPR			3	0	1	2020-09-19	11	1	2020-09-19	11			1	2020-09-09	TRUE	TRUE
38	2021-06-15	F	60	CR			1	0	0	2021-12-31	199	0	2021-12-31	199			1	2021-06-16	FALSE	FALSE	12	64.1
39	2020-12-07	F	16	VGPR			3	0	0	2021-12-31	389	0	2021-12-31	389			7	2020-12-14	TRUE	TRUE	12	90.38
40	2020-09-22	F	46	CR		1	2	0	1	2021-03-01	160	1	2021-08-11	323			6	2020-09-28	TRUE	TRUE	16	94.85
41	2020-01-07	F	71	CR		1	2	2	1	2020-08-07	213		2021-12-31	724			9	2020-01-16	FALSE	FALSE	13	88.1
42	2020-06-22	M	74	CR		0	3	1	0	2021-12-31	557	0	2021-12-31	557			2	2020-06-24	TRUE	TRUE	9	80.31
43	2018-11-30	M	59	VGPR			2	0	0	2021-12-31	1127	0	2021-12-31	1127			1	2018-12-01	FALSE	FALSE	7	83.1
44	2018-09-14	F	49	CR	17.37	1	1	0	1	2020-04-27	591	1	2021-12-21	1194			4	2018-09-18	FALSE	FALSE	5	6.07
45	2021-03-24	M	65	PR			3	0	1	2021-06-01	69	1	2021-06-28	96			6	2021-03-30	TRUE	TRUE	14	89.49
46	2019-10-14	M	58	CR	2.67	1	3	1	1	2020-02-01	110	1	2020-04-25	194			1	2019-10-15	FALSE	TRUE	10	92.9
47	2020-04-03	M	51	CR		0	2	0	0	2021-12-31	637	0	2021-12-31	637			3	2020-04-06	FALSE	FALSE	9	73.31
48	2020-03-27	F	41	CR	6.87	1	2	0	1	2020-10-27	214	0	2021-12-31	644			1	2020-03-28	FALSE	FALSE	10	87.4
49	2020-01-13	F	54	PR			2	0	1	2020-02-15	33	1	2020-02-27	45			3	2020-01-16	FALSE	FALSE	9	91.57
50	2020-11-13	F	52	NR			1	0	1	2020-12-16	33	1	2021-03-09	116			3	2020-11-16	TRUE	FALSE	11	57.22
51	2019-05-14	M	75	CR	8.77	1	1	0	1	2020-08-28	472	1	2020-10-02	507			8	2019-05-22	FALSE	FALSE	16	89.6
52	2020-12-25	F	63	CR		0	3	0	0	2021-12-31	371	0	2021-12-31	371			3	2020-12-28	TRUE	TRUE	9	63.13
53	2020-07-17	M	62	CR		0	2	0	0	2021-12-31	532	0	2021-12-31	532			5	2020-07-22	FALSE	FALSE	13	56.78
54	2020-10-22	F	57	PR			3	0	1	2021-03-20	149	0	2021-12-31	435			6	2020-10-28	TRUE	TRUE	12	82.24
55	2020-03-11	M	54	PR			1	0	1	2020-12-08	272	1	2021-06-08	454			2	2020-03-13	FALSE	FALSE	12	78.4
56	2021-04-23	F	61	PR			3	1	0	2021-12-31	252	0	2021-12-31	252			2	2021-04-25	TRUE	TRUE	10	93.02
57	2020-04-08	F	39	PR			3	0	1	2020-05-31	53	1	2020-05-31	53			3	2020-04-11	FALSE	TRUE	16	88.4
58	2018-09-22	F	65	CR	6.67	1	3	1	1	2019-10-07	380	1	2020-02-27	523			3	2018-09-25	TRUE	TRUE	16	92.5
59	2019-01-15	M	65	CR		0	2	0	0	2021-12-31	1081	0	2021-12-31	1081			3	2019-01-18	FALSE	FALSE	17	94.7
60	2019-10-18	M	54	CR	1.4	2	4	0	1	2 months after infusion	60	1	2 months after infusion	60			1	2019-10-19	FALSE	TRUE	15	84.77
61	2018-09-12	M	65	VGPR			3	0	1	2020-11-25	805	0	2021-12-31	1206			1	2018-09-13	TRUE	FALSE	10	91
62	2020-04-17	M	61	PR			2	0	1	2020-07-21	95	1	2020-12-19	246			3	2020-04-20	FALSE	FALSE	13	40.75
63	2019-08-30	M	60	CR		1	2	0	1	2020-06-17	292	1	2020-09-25	392			1	2019-08-31	FALSE	FALSE	15	92
64	2021-07-02	M	48	PR			1	0	1	2021-09-15	75	0	2021-12-31	182			3	2021-07-05	FALSE	FALSE	11	19.3
65	2020-08-08	M	58	CR		1	2	0	1	2021-12-31	510	0	2021-12-31	510			1	2020-08-09	FALSE	FALSE
66	2018-11-09	F	55	CR	20.9	1	3	0	1	2020-09-01	662	0	2021-12-31	1148			1	2018-11-10	FALSE	TRUE	10	92.4
67	2021-06-29	M	50	PR			2	0	1	2021-10-05	98	0	2021-12-31	185			17	2021-07-16	FALSE	TRUE	21	50.5
68	2020-05-01	F	51	CR	6.13	1	2	0	1	2020-12-01	214	1	2021-03-16	319			1	2020-05-02	FALSE	FALSE	10	59.67
69	2020-05-24	M	69	PR			3	0	1	2021-08-01	434	1	2022-01-01	587			1	2020-05-25	TRUE	TRUE	14	29.22
70	2019-09-13	M	63	Not evaluable			4	0	1	2019-09-22	9	1	2019-09-22	9			1	2019-09-14	FALSE	TRUE
71	2020-04-20	M	70	Not evaluable			4	1	1	2020-05-04	14	1	2020-05-04	14			1	2020-04-21	TRUE	TRUE	9	92.42
72	2019-04-28	M	55	CR		0	3	0	0	2021-12-31	978	0	2021-12-31	978			3	2019-05-01	FALSE	TRUE	10	73.9
73	2020-06-28	M	71	VGPR			2	1	1	2020-11-28	153	0	2021-12-31	551			2	2020-06-30	FALSE	TRUE	11	39.9
74	2019-08-24	M	62	PR			2	0	0	2021-12-31	860	0	2021-12-31	860			1	2019-08-25	FALSE	FALSE	7	81.9
75	2020-01-04	F	57	VGPR			3	0	1	2 months after infusion	60	1	2 months after infusion	60			2	2020-01-06	TRUE	FALSE	6	82.2
76	2018-12-19	M	50	CR	14.4	1	3	0	1	2020-03-25	462	0	2021-12-31	1108			1	2018-12-20	FALSE	TRUE	13	95.9
77	2019-03-19	M	56	CR	2.07	1	2	0	1	4 months after infusion	120	1	2019-12-08	264			1	2019-03-20	FALSE	TRUE	9	44.7
78	2021-09-16	M	61	NR			2	0	1	2021-10-08	22	0	2021-12-31	106			2	2021-09-18	FALSE	TRUE
79	2018-11-11	M	66	CR		1	2	0	1	2019-04-20	160	1	2019-07-20	251			1	2018-11-12	TRUE	FALSE	9	95.15
80	2020-08-28	M	68	CR		0	3	0	0	2021-12-31	490	0	2021-12-31	490			2	2020-08-30	TRUE	FALSE	10	88.16
81	2020-09-01	F	49	CR		0	3	0	0	2021-12-31	486	0	2021-12-31	486			2	2020-09-03	TRUE	TRUE	10	77.57
82	2020-03-26	F	69	CR	7.23	1	3	0	1	2021-01-28	308	1	2021-09-02	525			1	2020-03-27	TRUE	TRUE	7	51.9
83	2020-12-01	F	67	CR		0	3	0	0	2021-12-31	395	0	2021-12-31	395			2	2020-12-03	TRUE	TRUE	21	82.75
84	2021-06-30	F	63	VGPR			2	0	1	2021-09-01	63	0	2021-12-31	184			9	2021-07-09	FALSE	TRUE	15	64.16
85	2019-04-07	M	59	CR	6.17	1	3	0	1	2019-11-08	215	0	2021-12-31	999			4	2019-04-11	TRUE	FALSE	11	93.6
86	2019-12-18	F	55	PR			2	0	1	2020-02-01	45	1	2020-06-22	187			6	2019-12-24	FALSE	FALSE	7	50.9
87	2019-01-22	M	66	CR	7.97	1	3	0	1	2019-09-19	240	0	2021-12-31	1074			1	2019-01-23	FALSE	FALSE	7	72.1
88	2018-08-24	M	60	PR			2	0	1	2019-07-13	323	0	2021-12-31	1225			5	2018-08-29	FALSE	FALSE	6	28.5
89	2019-09-09	M	62	CR		0	2	0	0	2021-12-31	844	0	2021-12-31	844			4	2019-09-13	FALSE	FALSE	9	92.5
90	2018-08-03	F	55	CR	20.2	1	1	0	1	2020-09-23	782	0	2021-12-31	1246			8	2018-08-11	FALSE	FALSE	12	83.3
91	2020-10-19	M	42	CR		1	3	0	1	2021-06-24	248	0	2021-12-31	438			7	2020-10-26	TRUE	TRUE
92	2019-02-26	M	64	PR			3	0	0	2021-12-31	1039	0	2021-12-31	1039			1	2019-02-27	FALSE	FALSE	7	60.2
93	2020-10-23	M	74	CR		0	1	0	0	2021-12-31	434	0	2021-12-31	434			3	2020-10-26	FALSE	FALSE	16	63.77
94	2021-05-28	M	61	NR			2	0	1	2022-03-04	280	0	2021-12-31	217			11	2021-06-08	FALSE	FALSE	14	34.9
95	2021-01-04	F	50	CR		1	3	0	1	2021-12-31	361	0	2021-12-31	361			5	2021-01-09	TRUE	TRUE	14	97.02
96	2020-04-03	M	68	VGPR			2	0	0	2021-12-31	637	0	2021-12-31	637			13	2020-04-16	FALSE	FALSE	18	55.28
97	2019-03-22	M	71	CR		0	2		0	2021-12-31	1015	0	2021-12-31	1015			2	2019-03-24	FALSE	FALSE	9	74.48
98	2020-09-08	M	55	CR		0	3	0	0	2021-12-31	479	0	2021-12-31	479			3	2020-09-11	TRUE	TRUE	13	90.33
99	2019-10-23	M	60	PR			3	1	1	2019-11-27	35	1	2020-03-01	130			2	2019-10-25	FALSE	TRUE	31	22.8

## Sheet: figure 1d-1f
figure 1d-1f:
subjects	age	gender	Number of prior lines of therapy	CAR-T cell dose(×106/kg)	Autologous stem cell transplantation	Extramedullary disease	Prior PI therapy	Prior IMiD therapy	efficacy	CRS grade	tocilizumab treatment	corticosteroids treatment	Fca temperture	Fcb temperture	CRSa temperture	CRSb temperture	CRSc temperture	CRSa %	CRSb %	CRSc %	FCaIL-6	FCbIL-6	CRSa IL-6	CRSb IL-6	CRSc IL-6	Fca IL-10	FCb IL-10	CRSa IL-10	CRSb IL-10	CRSc IL-10	Fca INF-r	Fcb INF-r	CRSa INF-r	CRSb INF-r	CRSc INF-r
A4288714	60	M	7	1.2	1	0	1	1	CR	3	1	0	36.9	37	37.1	39.2	37.2	8.32	74.7	33.8	23.53			9611.61	152.32	3.9			30.24	2.49	0.1			351.69	0.1
A1339140	55	F	4	2.7	1	0	1	1	CR	1	0	0	36.8	37.2	37	39.4	37	2.89	83.3	74.1	0.1	0.8	0.1	103.63	0.1	0.1	0.1	0.1	95.55	10.83	0.1	0.1	0.1	53.92	0.1
A4316405	58	F	3	2.4	0	1	1	1	PR	2	0	0	37.4	38.4	37.4	39.3	37.2	0.98	55	70	1.56	1.68		130.37	5.85	5.42	5.1		8.08	16.1	2.08	2.1		17.41	7.66
A4304376	60	M	3	3	0	1	1	1	PR	2	0	0	37	37.2	37	40	37	2.51	28.5	49.3	2.2	3.03		147.53	10.56	2	2.97		7.11	4.08	0.1	0.1		12.2	4.43
A794112	65	M	4	3.4	0	0	1	1	VGPR	3	1	0	37	36.8	37.2	40.2	37.2	2.67	91	20.8	0.1	17.39	3.2	719.75	122.71	0.1	2	2.63	64.53	4.64	0.1	0.86	10.01	824.66	2.93
A3235182	49	F	2	3.6	0	0	1	0	CR	1	0	0	37.1	36.8	37.2	39.2	37.2	3.08	6.07	45.3	1.72	2.4	37.67	66.92	9.94	1.49	2.79	5.38	2.96	5.53	0.1	4.06	2.92	6.18	18.83
A2146865	65	F	3	2.02	0	1	1	1	CR	3	1	1	37	37.2	37.4	39.6	37.1		92.5	51.1	29.1		56.33	1029.14	314.14	2.58		17.9	579.19	6.15	0.1		23.66	13097.2	4.82
A623433	65	M	2	3.8	0	0	1	1	CR	1	0	0	36.8	37	37	39	37.4	1.34	83.2	79.6	11.21	3.18	1.42	65.99	18.8	0.44	4.66	1.73	26.53	51.6	0.1	0.99	1.67	28.74	34.39
A4436948	63	F	7	4.91	1	1	1	1	CR	3	1	0	37.2	36.9	37.2	39.9	37	7.42	39.4	17.8	1.85			14937.5	190.75	1.63			11.66	2.03	0.65			1429.18	1.43
A4442187	55	F	4	4.8	1	0	1	1	CR	3	0	1	36.9	37.4	36.8	39.4	37.2	3.7	92.4	66.2		15.06		31.72	7.88		7.42		177.35	6.92		7.72		340.45	9.35
A4444334	59	M	5	4.4	0	1	1	1	VGPR	2	0	0	36.2	37.1	37.5	40.3	37	1.13	83.1	83.3		10.77		535.33	5.32		3.8	3.4	102.32	3.41		0.68		610.87	0.1
A4444337	54	M	4	4.6	1	1	1	0	VGPR	2	0	0	37.2	36.5	36.9	39.9	37	1.35	55.2	50.9	4.71	15.76	19.9	252.92	23.67	2.53	5.32	7.66	47.39	10.17	0.1	0.1	4.78	7.32	0.1
A4154646	55	F	3	5	0	0	1	1	CR	2	0	0	36.8	36.8	37.7	40.1	37	0.52	87.3	72.4	2.7	5.23		453.55	3.06	1.03	2.73		58	3.16	0.1	5.08		296.62	0.1
A4511455	50	M	5	4.3	1	0	1	1	CR	3	0	1	36.8	37.2	37	40	37	2.81	95.9	66.3	35.1	31.77		466.36	13.33	1.56	2.61		78.77	19.76	3.98	0.1		1338.6	0.1
A3333605	65	M	5	3.9	0	0	1	1	CR	2	0	0	37.2	37.2	37.5	40.7	37.4	2.5	94.7	47.2			16.19	136.78	47.94			4.79	19.22	9.01			8.57	22.49	16.09
A3088181	51	F	3	3.9	1	0	1	1	CR	3	1	0	37	37.2	37.3	40	37.2	11.6	94.2	53.5	1.16	4.76		14927.3	139.31	1.14	6.82		175.38	44.68	0.1	0.14		1000.32	709.15
A3384764	66	M	4	4.6	0	1	1	1	CR	3	0	1	36.9	37		39.8	37		72.1	86		57.79		665.36	27.41		9.06		38.62	15.9		3.15		17.51	85.03
A2591419	64	M	6	4.4	0	1	1	1	PR	3	1	1	36.7	37	37	39.9	37		60.2	66.9	34.01			1744.71	16.74	3.27			46.71	5.33	10.54				8.24
A4638641	59	M	3	4.7	0	1	1	1	CR	3	1	0	37	37.2	37.2	39.9	37	0.37	93.6	87.6	3.42	6.06	6.06	7188.65	314.41	8.49	13.62	13.62	277.91	17.25	0.1	3.88	3.88	694.98	5.17
A4497438	75	M	4	3.5	0	1	1	1	CR	1	0	0	37	36.9	37	39.9	36.9	0.97	89.6	31.2	5.43			127.97	32.24	1.19			262.48	8.06	0.72			167.97	1.21
A5074844	55	F	7	5.1	1	1	1	1	PR	2	0	0	36.5	36.8	37.3	40	37.2	3.31	44	17.3			9.5	631.19	10.53			6.85	6.23	8.04			5.55	18.43	0.89
A3407601	55	M	3	5.3	0	0	1	1	CR	3	0	1	37	36.8	37.4	40.6	37	0.64	73.9	64.3				3954.38	6.68				612.18	30.52				216.9	5.06
A3613855	59	F	2	4.7	0	1	1	1	DIE	3	0	1	37.2	37.6	37.9	40.5		2.71	84.6		4.2			16341		3.19			109.76		17.09			1276.25
A4650085	67	M	4	5	0	0	1	1	CR	3	0	1	36.7	37	37.4	39.3	36.8	1.07	82.9	50.4				150.12	8.48				415.45	16.92				69.5	6.55
A4718274	49	M	4	5.79	1	0	1	1	PR	1	0	0	37	37	37	39.5	37.1	6.65	46.1	76.9	12.88	2.25	6.01	708.93	15.58	15.11	5.27	6.17	22.95	39.37	9.75	0.1	2.76	26.31	10.28
A4741907	50	M	3	5.59	0	0	1	1	CR	1	0	0	36.6	37	37.3	38.6	36.8	1.75	65.8	42.4				17.12	9.21				66.32	7.86				11.86	0.1
A4849724	65	M	3	4	0	0	1	1	PR	1	0	0	37.2	37	37.4	39	36.8	2.56	63.4	63.1			46.06	153.7	8.98			19.86	81.52	8.15			12.28	18.27	9.15
A1995607	56	F	2	3.56	0	0	1	1	DIE	3	0	1	37	37.2	37.6	39	37		58					169.91					8.64					14.6
A4913884	61	F	8	5.12	1	1	1	1	PR	2	0	0	37	36.8	37.5	39	36.7	14.6	84.1	74.8			252.17	13321.1	183.82			28.11	108.12	4.86			10.21	263.29	10.12
A4910062	62	M	5	5.08	1	1	1	1	PR	2	0	0	36.7	37.2	37.6	40.4	37.2		81.9	69	22.12	10.94	32.13	2894.52	23.48	5.32	7.75	3.93	32.69	2.81	0.11	6.72	7.08	576.18	3.02
A3220195	60	M	5	6.9	0	1	1	1	CR	2	0	0	37.1	37.1	37	39	37.2	1.9	92	6.28	2.66			823.11	23.59	1.8			293.04	6.86	2.9			44.3	4.35
A4298581	62	M	2	4.96	0	1	1	1	CR	2	0	0	36.6	36.8	37	38.9	37	9.04	92.5	78.5	27.22		29.47	392.62	8.6	5.24		16.71	161.29	3.22	3.66		8.88	574.1	3.61
A4346058	58	M	3	5	0	0	1	1	CR	3	0	1	37	37.2	37.2	40.1	36.8		92.9	66.9	5.24			327.26	6.86	5.89				23.35	3.49			470.69	1.86
A4984994	60	M	7	1.3	1	1	1	1	PR	3	0	1	37.1	37.3	37.4	39.6	37.2	0.26	22.8	12.7				403.63	23.96	5.84			34.76	3.77	2.06			13.43	0.74
A4841281	55	M	3	3.32	0	1	1	1	CR	2	0	0	36.4	36.8	37.2	39.4	36.6	1.97	91.1	74.6	4.96			168.35	3.62	3.76			106.32	10.19	3.26			73.04	0.1
A5074844	43	F	5	6.2	1	1	1	1	VGPR	2	0	0	36.8	37	37.2	39.4	36.8		56	21.8	39.76	5.6		418.82	14.98	4.44	5.65	4.9	34.12	3.89	4.19	10.09		8.62	0.1
A5075712	55	F	4	4.96	1	1	1	1	PR	2	0	0	37.2	37.2	37.4	39.7	36.8		50.9	53.5				685.24	21.86				6.55	20.16				10.5	0.1
A5105232	71	F	3	2.73	0	1	1	1	CR	2	0	0	37	37.4	37.2	39.7	37.4	1.65	88.1	15.4				1867.42	2.96				259.72	9.66				125.55	0.1
A5108516	57	F	7	2.45	1	1	1	1	VGPR	3	1	0	37	37.2	37.4	39.5	37.2	10.6	82.2	38.3				1136.59	82.19				7.53	6.93				55.66	1.18
A5173099	41	F	5	5.06	1	0	1	1	CR	2	0	0	36.4	37	37.6	40.4	37		87.4	72.4	15.9	11.97		1251	28.83	17.44	0.39		217.87	16.32	0.1	0.1		115.7	12.96
A4523722	68	F	5	5.31	0	1	1	1	CR	3	1	1	37.2	37.4	37.2	40.5	37.1		51.9	80.8				257.21	237.72				239.02	11.88				129.67	8.85
A5166420	39	F	4	3.29	0	1	1	1	PR	3	0	1	36.8	37.2	37	40.4	37		88.4	49.4	2.37	1.8		140.04	17.67	4.11	3.8		345.95	16.12	0.1	0.1		210.99	1
A4450783	50	M	2	3.66	1	0	1	1	VGPR	1	0	0	37	36.6	37.9	39.3	37		66.3	55.8	1.03	4.05		92.33	17.21	0.1	2.33	1.2	5.73	11.53	0.1	1.9		11.62	5.72
		M:male;F:female			1:yes; 0:no

## Sheet: Figure 2a
Figure 2a
Diversity matrix used for figure 2a
subject	Stage2	shannon	simpson
A4849724	FCa	2.87644	0.825057
A4849724	FCb	3.52731	0.881292
A4849724	CRSa	1.8189	0.588617
A4849724	CRSb	0.796619	0.331019
A4849724	CRSc	1.06858	0.46077
A4154646	FCa	4.46717	0.911427
A4154646	FCb	4.24225	0.902408
A4154646	CRSa	4.85384	0.934113
A4154646	CRSb	6.00441	0.909337
A4154646	CRSc	2.66878	0.502514
A4288714	FCa	3.13971	0.771487
A4288714	FCb	4.87765	0.923052
A4288714	CRSa	2.95286	0.600408
A4288714	CRSb	6.04889	0.951826
A4288714	CRSc	3.10676	0.666241
A3088181	FCa	2.85643	0.752065
A3088181	FCb	2.56699	0.661382
A3088181	CRSa	3.25542	0.822078
A3088181	CRSb	2.27629	0.42071
A3088181	CRSc	1.63427	0.339059
A4650085	FCa	0.444504	0.101863
A4650085	FCb	3.11246	0.777337
A4650085	CRSa	3.38232	0.838942
A4650085	CRSb	1.90558	0.471927
A4650085	CRSc	1.65824	0.579911
A623433	FCa	3.61812	0.879676
A623433	FCb	3.44576	0.852293
A623433	CRSa	3.02825	0.753655
A623433	CRSb	3.21236	0.670668
A623433	CRSc	1.44924	0.410858
A4444337	FCa	3.88373	0.870689
A4444337	FCb	2.1228	0.660309
A4444337	CRSa	2.8285	0.801449
A4444337	CRSb	3.37132	0.828945
A4444337	CRSc	3.38186	0.829083
A4741907	FCa	4.69698	0.903743
A4741907	FCb	5.37589	0.948686
A4741907	CRSa	5.18578	0.941713
A4741907	CRSb	4.13283	0.876823
A4741907	CRSc	4.53865	0.913551
A3235182	FCa	5.32032	0.946626
A3235182	FCb	5.51727	0.954153
A3235182	CRSa	5.59946	0.95741
A3235182	CRSb	5.11068	0.934025
A3235182	CRSc	4.771	0.927109
A4497438	FCa	6.18364	0.975121
A4497438	FCb	5.6466	0.963331
A4497438	CRSa	5.18278	0.929719
A4497438	CRSb	1.2023	0.395789
A4497438	CRSc	1.22413	0.375708
A2146865	FCa	5.00164	0.945129
A2146865	FCb	4.33341	0.87332
A2146865	CRSa	4.15285	0.875058
A2146865	CRSb	3.27173	0.734311
A2146865	CRSc	2.0773	0.524303
A794112	FCa	2.18246	0.500781
A794112	FCb	3.58802	0.792575
A794112	CRSa	1.8702	0.411478
A794112	CRSb	2.49457	0.514858
A794112	CRSc	2.0466	0.460671
A3333605	FCa	6.04106	0.963557
A3333605	FCb	5.94895	0.967251
A3333605	CRSa	4.7663	0.910343
A3333605	CRSb	2.70616	0.796635
A3333605	CRSc	2.54696	0.774424
A3407601	FCa	3.13345	0.712407
A3407601	FCb	4.67474	0.905281
A3407601	CRSa	3.33772	0.730858
A3407601	CRSb	2.78374	0.707836
A3407601	CRSc	2.48465	0.68821

## Sheet: Figure 2b
Figure 2b
OTU level matrix used for figure 2b
subject	Stage2	X1446b6c7fc4864f4e5ce243dd78ee392	X05f5b6b759b444443bfa833bd4f48fbc	X89f37cf8e49218d73271f48338757372	ca81274385233976b4891c0477d5e734	X807c4bfa9ffe476b1cd9b5cb784e932e	X694dac449878e44caa81854e464b99c7	d06814bae4d29ca064abed68f8d5663b	X42f90a8ae4020eed7ccb13779779f584	X003a9c2d5b68033f7121e0f847d1c76a	X20e94d01399c269ce4165197a2698f23	ea99bfc68c70fce9703bd65de963cbb0	X60bf8abf7bf8e30af287df880fbfa622	ed0466dd406319091b56ec953a7e161d	X94f11d61156e28f924c56dee862a901b	X6e7fd564d20fa85ff66be07aca9628f6	X944ae671abf50f25870c36bbf478440b	X566195cb1f2898a6f75fedf14d2c8f22	X8f026b30e02536f6c14254e91ca6a34d	X57cb0f085a765f0a5ffcf210dc0fe6f6	X9004d21800f50e7d9e68b385bd668bcf	f7940e6f6e56e8372f481a008143db55	e1891f488c8771f586f5f2fd8b5823a0	X6dff9884824f31d7cd9a9d4f33079622	a7a8cc0da381dba81572acbdcbcece84	fd46f1b41618503ba2c9d54e73a06dea	X114c8e74bb5fcb74628b73cdb59087a9	X3dd341f300a7c76861ff7210e833a8ef	X26f6a8427dea000d285a61fcb650ed0e	X0d9301381ae1b10c3467540581681a60	X31679a35d62fbf1ca94c3252d66b6053	ba27b16ad73ff4c9cd91a3239bbe739d	X464f65915a02926cb1c977a50d2252b3	d31ffd923f45d95d17eae8f4c5bd43e5	X892d05d964790d7add34f3e6c4b79846	c2ef4187fbf2fcecfffa3c8fdb79ddb4	X30f6ee2d78298f6188df851070fc0806	X1b01fca3c0625863fbf8026c7f23b56f	X15292e45572013ecf10848d081aaeee0	X18b6c29115472d6ae548be94aad4a53c	f78c92b0df18cf13f8dd7027b95c5e4a	X0cda6e0585d6f483151e8d758ffd351b	X7294e09e6d0f221dfe9b4ce9fa5e5462	fae0c5c63ad746ae8f71551fcd7224e9	f039f890155f65b12069fba08f5af308	fcb0c7e4a900f01b36a7398a3de22d4c	X8b95a74d47a93ddd85be66d83f5df5fb	X9a6dbb4e74fc617ba1f30f7b5b06f59b	d10599974c181a4f6e609ab4cf2223ed
A4849724	CRSa	8278.53	0	0	0	7.47235	0	0	0	0	4.98157	17.0249	0	0	0	0	0	8.51245	0	0	233.463	0	0	0	4.92405	0	0	0	12.8526	0	0	0	0	12.7687	0	0	0	0	0	3382.79	0	80.8683	0	0	0	0	0	0	0
A4849724	CRSb	0	0	0	0	11.3347	0	0	0	0	0	0	0	0	0	0	0	0	0	0	0	0	0	0	0	0	0	0	0	0	0	0	0	0	0	31.1849	0	0	0	0	0	0	0	0	0	0	0	0	0
A4849724	CRSc	0	0	0	0	0	0	0	0	0	0	0	0	0	0	0	0	0	0	0	33.2962	0	0	0	0	0	0	0	0	0	0	0	0	0	0	0	0	0	0	0	0	0	0	0	0	0	0	0	0
A4849724	FCa	5350.9	23.7818	0	0	0	0	0	0	0	0	0	0	0	0	0	0	0	0	0	0	0	0	0	0	0	0	0	0	0	0	0	0	0	0	0	0	0	0	0	0	0	0	0	0	0	0	0	0
A4849724	FCb	38838.6	0	0	0	0	0	0	0	0	27.0088	0	0	0	0	0	0	0	0	0	27.0088	0	0	0	0	0	0	0	0	0	0	0	0	0	0	0	0	0	0	39270.8	135.044	0	0	0	0	0	0	0	0
A1995607	CRSb	0	173.844	0	0	52350.3	120.004	0	0	552.227	1966.98	215.583	0	0	0	57.7858	0	195.629	685.963	1253.91	59626.5	0	0	475.735	0	0	0	0	77.8072	13.3384	26.6767	8.89225	0	2536.51	0	9226.72	0	186.793	1030.14	411.254	0	15569.4	1331.49	0	0	0	187.766	255.601	0
A1995607	FCa	0	0	0	0	0	0	0	0	0	695.555	0	0	0	0	1307.64	1140.71	19155.6	0	15024	180371	0	0	7581.55	0	0	0	0	0	0	0	0	0	30840.9	0	0	0	0	0	0	0	15218.8	0	8569.24	0	41.7333	0	0	0
A4316405	CRSa	0	10667.1	0	178.38	0	0	178.38	0	17.838	5511.95	463.789	0	0	0	71.3521	0	160.542	196.218	463.789	22957.5	0	0	0	0	107.028	0	35.6761	0	6457.37	410.275	0	0	4138.42	231.894	463.789	0	481.627	0	7955.76	0	3193.01	0	89.1902	0	0	107.028	2158.4	0
A4316405	CRSb	24.1882	2410.86	0	77.7529	12.0941	0	98.202	405.152	0	1086.82	3843.92	26.7824	0	0	233.259	17.8549	3302	309.276	426.764	10759.8	0	0	0	0	0	270.99	12.0941	0	1441.58	198.408	260.023	0	1087.06	74.5863	351.624	628.07	160.98	0	1948.67	0	2315.25	0	71.7059	0	0	38.8765	392.217	0
A4316405	CRSc	0	1517.37	0	54.1917	81.2876	162.575	0	81.2876	0	3061.83	2574.11	0	0	0	54.1917	270.959	243.863	867.068	1002.55	18614.9	0	0	0	0	0	0	0	894.164	569.013	460.63	0	0	162.575	0	0	0	135.479	0	921.259	50858.9	3983.09	0	406.438	0	54.1917	0	81.2876	0
A4316405	FCb	0	2133.89	0	414.914	13.1396	26.2791	80.2095	736.043	19.7094	711.927	2798.7	104.035	0	0	167.134	0	63.2444	499.304	763.758	20189.1	0	42.163	0	0	63.2444	10.5407	115.948	52.7037	3336.2	98.5468	308.78	0	861.223	2094.83	351.234	21.0815	189.442	19.7094	1523.98	137.965	3373.75	1754.13	221.21	0	0	604.648	584.211	0
A4154646	CRSa	19877.8	26.276	0	26.276	0	762.005	0	52.5521	3048.02	5754.45	52.5521	0	0	0	1274.39	39.414	65.6901	0	170.794	154398	0	0	0	0	39.414	0	0	0	0	236.484	0	0	34040.6	0	0	39.414	144.518	0	315.312	0	3205.68	0	26.276	0	26.276	1090.46	0	0
A4154646	CRSb	281.821	2590.29	277.966	2022.43	736.184	388.596	246.433	223.025	1842.08	5430.11	1026.51	881.523	46.5935	450.878	79.0358	63.9802	3346.98	2800.79	3146.63	36288.6	0	0	195.471	139.499	304.112	0	527.169	0	368.836	254.427	0	15.0542	857.2	145.387	765.762	214.879	1841.5	100.851	990.381	0	3081.68	96.049	444.862	995.139	11.2906	237.11	1041.42	0
A4154646	CRSc	0	2003.35	0	978.382	291.185	69.8845	128.122	198.006	605.665	2911.85	244.596	186.359	0	500.839	116.474	0	1071.56	372.717	2271.24	18682.4	0	0	0	0	0	116.474	139.769	0	698.845	46.5896	128.122	0	46.5896	0	0	0	1642.28	0	2760.44	0	1211.33	139.769	489.191	0	0	419.307	232.948	279.538
A4154646	FCa	413.754	0	0	0	0	1108.27	0	0	27381.7	1817.56	0	0	236.431	0	916.17	0	29.5539	0	591.078	90922.5	0	0	0	0	0	0	0	561.524	0	221.654	0	0	3649.9	0	0	0	0	0	990.055	0	6812.17	0	0	517.193	29.5539	783.178	0	502.416
A4154646	FCb	43112.4	0	0	49.3559	0	1702.78	320.813	0	6095.45	12733.8	0	468.881	0	0	123.39	0	913.084	0	468.881	80154	0	0	0	0	0	0	0	74.0339	0	148.068	0	0	1061.15	0	0	74.0339	0	0	518.237	0	1505.36	0	0	0	0	98.7118	0	394.847
A4450783	CRSb	0	0	0	0	0	0	0	0	0	0	0	0	0	0	927.467	0	0	0	0	318972	0	0	0	0	0	0	0	30253.3	0	0	0	0	0	0	27.2784	1641.65	0	0	13.6392	0	0	0	0	0	68.1961	0	0	0
A4288714	CRSa	0	26199.6	0	319.651	23.6779	0	82.8726	59.1947	94.7115	201.262	94.7115	82.8726	0	59.1947	16160.2	0	0	0	295.974	57134.7	35.5168	0	0	745.853	201.262	0	35.5168	0	23.6779	153.906	0	0	35.5168	82.8726	82.8726	165.745	94.7115	0	94.7115	0	367.007	71.0337	23.6779	0	0	1207.57	899.76	272.296
A4288714	CRSb	0	978.37	225.778	1761.07	101209	0	1309.51	556.919	210.726	12192	1339.61	707.437	3070.58	707.437	1038.58	0	2272.83	0	4741.33	62314.7	0	0	511.763	0	0	722.489	1324.56	0	1475.08	0	0	316.089	2227.67	6397.04	2062.1	1113.84	918.163	165.57	662.282	0	4109.16	240.83	391.348	0	511.763	60.2074	2543.76	0
A4288714	CRSc	0	789.361	0	188.761	394803	0	915.202	28.6002	2044.9	19270.7	228.802	51.4803	108.681	0	0	0	45.7603	0	660.662	39862.7	0	0	0	0	0	11.4401	420.421	0	0	0	0	17.1601	0	91.5206	22.8802	11.4401	160.161	0	1204.06	0	6821.11	0	74.3605	0	0	80.0805	85.8006	0
A4288714	FCa	0	762.958	0	127.16	0	0	0	0	0	524.534	0	0	0	0	111.265	0	47.6849	0	31.7899	136713	31.7899	0	0	969.593	0	0	0	0	0	158.95	0	0	0	0	0	0	0	0	921.908	0	111.265	31.7899	63.5799	0	79.4748	2272.98	3560.47	31.7899
A4288714	FCb	0	4996.77	0	418.39	227.126	0	0	1087.81	0	633.562	0	119.54	0	179.31	1231.26	0	0	0	322.758	187917	0	0	0	5044.59	3227.58	0	107.586	0	0	765.056	0	0	0	71.724	0	0	83.678	0	777.01	0	298.85	59.77	2020.23	0	1159.54	4231.72	4590.34	693.332
A4841281	CRSa	2138.71	68088.6	0	0	0	0	0	192.059	0	8700.65	6885.2	0	0	0	497.792	0	0	191.021	0	55099.7	13.4219	301.993	0	1420.16	26.8438	0	0	216.97	12177.7	20.1329	92.9872	0	1593.22	0	0	480.147	0	0	78446.3	844.973	18009.3	0	374.847	0	15.4979	4733.9	15049.2	373.81
A4841281	CRSb	0	8319.63	0	0	0	0	500.748	795.573	0	11417.8	7469.98	0	0	0	594.104	0	0	21.2203	0	26660	42.4407	157.391	0	0	2379	0	0	224.936	5495.21	36.0471	0	0	2114.48	0	38.1966	589.925	0	0	69.7244	78.3777	58885.6	0	6247.41	0	0	1013.27	3977.26	582.486
A4841281	CRSc	0	0	0	0	93.291	0	0	0	0	3118.59	799.637	0	0	0	466.455	0	0	106.618	0	26348.1	0	53.3092	0	0	0	0	0	0	0	0	0	0	0	0	0	0	0	26.6546	0	866.274	183903	66.6365	6023.94	0	0	0	0	0
A4841281	FCb	425.541	21064.3	0	0	0	0	0	106.385	0	5276.71	7957.62	0	0	0	382.987	0	0	0	0	112981	0	170.216	0	1766	63.8311	0	0	0	20468.5	85.1082	0	0	255.325	0	0	212.77	0	0	8978.91	127.662	14383.3	0	574.48	0	0	1595.78	6659.72	638.311
A3088181	CRSa	1499.25	0	0	52.7905	0	0	0	0	105.581	0	0	0	0	0	263.953	0	0	0	0	242.836	0	0	0	0	0	0	0	31.6743	0	0	0	0	1288.09	0	0	0	0	0	1509.81	0	63.3486	0	0	0	0	31.6743	42.2324	0
A3088181	CRSb	0	1603.67	34.1787	884.11	9.96423	0	0	0	337.203	9456.48	51.268	272.408	2253.33	1631.89	212.407	0	29.8927	0	458.003	36734.2	1046.8	0	444.323	0	4.98211	0	4994.57	0	0	0	0	0	418.839	91.3869	3040.49	689.851	552.011	51.268	268.738	62.8672	2827.54	4.89313	452.868	217.178	0	986.245	2502.84	0
A3088181	CRSc	0	481.782	0	212.476	0	0	177.58	0	100.191	3669.72	122.219	310.968	289.634	141.53	102.525	0	0	0	111.524	18121.6	113.1	0	0	0	0	0	1850.24	42940.1	0	0	0	0	250.584	49.4486	35.8749	577.033	145.309	0	152.747	4.49293	1607.75	0	411.986	0	0	65.6168	472.014	0
A3088181	FCa	105.817	0	0	0	0	0	0	0	0	0	0	0	0	0	134.676	0	0	0	19.2395	86.5776	0	0	0	0	0	0	0	0	0	0	0	0	4357.74	0	0	0	153.916	0	28.8592	0	57.7184	0	0	0	19.2395	0	0	0
A3088181	FCb	920.883	0	0	0	0	0	0	0	0	0	0	0	0	0	280.757	0	0	0	0	449.211	0	0	0	0	0	0	0	33.6908	0	0	0	0	1583.47	0	0	0	0	0	1662.08	0	78.6119	0	0	0	0	0	0	0
A4650085	CRSa	3041	0	0	0	0	0	0	0	0	0	0	0	0	0	0	0	0	0	31570.2	61.0642	0	0	0	0	0	0	0	0	0	0	0	0	0	0	0	0	0	0	0	73.2771	0	0	0	0	2039.55	0	0	0
A4650085	CRSb	0	0	0	0	473.896	0	0	0	0	63.4452	0	0	0	0	0	0	0	9.95223	21758.9	277.573	0	0	174.474	0	0	0	0	343.129	0	0	0	0	29.7812	0	23.2219	7.93065	0	0	11.1679	2192.29	0	1094.43	0	0	1719.86	0	0	0
A4650085	CRSc	0	0	0	0	352.817	0	0	0	0	0	0	0	0	0	0	0	0	0	0	23.5211	0	0	0	0	0	0	0	0	0	0	0	0	0	0	188.169	0	0	47.0422	0	2163.94	0	1611.2	0	0	0	176.408	0	0
A4650085	FCa	0	0	0	0	106.002	0	0	0	0	0	0	0	0	0	0	0	0	0	0	0	0	0	0	0	0	0	0	0	0	0	0	0	0	0	0	0	0	0	0	549.281	0	0	0	0	0	0	0	0
A4650085	FCb	5925.89	0	0	0	0	0	0	0	0	0	0	0	0	0	0	0	0	0	32515.9	0	0	0	0	0	0	0	0	0	0	0	0	0	0	0	0	0	0	0	109.334	1060.54	0	0	0	0	2438.14	0	0	0
A623433	CRSa	0	135.085	0	90.0566	0	0	22.5142	0	67.5425	348.969	45.0283	236.399	0	0	484.054	0	67.5425	22.5142	236.399	36135.2	22.5142	0	119415	0	33.7712	0	45.0283	0	0	0	0	0	2071.3	45.0283	0	0	90.0566	0	146.342	0	14668	0	0	56.2854	90.0566	0	33.7712	0
A623433	CRSb	29.3827	342.798	39.1769	695.39	117.531	0	107.736	274.238	519.094	1008.81	401.563	1136.13	0	39.1769	0	0	293.827	1586.66	1743.37	15396.5	0	0	9.79422	0	39.1769	0	0	0	117.531	48.9711	0	0	127.325	107.736	166.502	0	313.415	0	284.032	39.1769	1351.6	156.708	156.708	0	0	117.531	528.888	0
A623433	CRSc	0	28.837	0	67.2863	422.943	0	0	0	28.837	173.022	134.573	86.511	0	0	19.2247	0	0	0	269.145	1268.83	0	0	0	0	0	0	0	644.026	0	0	0	0	0	0	0	0	57.674	0	19.2247	0	182.634	0	76.8987	0	0	19.2247	19.2247	0
A623433	FCa	0	35158.7	0	50.7524	0	0	0	0	0	91608.1	0	0	0	0	444.084	0	0	0	38.0643	248002	0	0	824.727	0	0	0	0	0	0	0	0	0	482.148	0	0	0	0	0	25.3762	0	34486.3	0	0	0	0	0	0	0
A623433	FCb	0	2431.32	0	111.785	0	74.5233	65.2079	37.2616	83.8387	1360.05	251.516	409.878	0	55.8925	158.362	0	93.1541	0	447.14	87359.9	0	0	86391.1	9.31541	130.416	65.2079	0	465.771	0	0	0	0	12268.4	0	0	0	65.2079	0	37.2616	0	22832.1	74.5233	204.939	0	0	65.2079	0	0
A4718274	CRSa	0	0	0	0	0	0	0	0	0	9635.07	0	0	0	0	216.135	0	0	0	8201.76	0	0	0	1228.56	0	0	0	0	0	0	0	0	0	591.528	0	0	0	0	0	159.257	0	33466.8	0	0	0	0	0	4402.33	0
A4718274	CRSb	0	0	0	0	0	72.2704	0	0	0	10295.8	0	0	0	0	27.7963	0	0	0	31614.4	41.0696	0	0	350.233	0	0	0	0	83.1352	0	0	0	0	1397.11	0	0	0	0	0	55.5926	0	15829.7	0	0	0	0	0	1659.23	0
A4718274	CRSc	0	856.94	0	146.904	0	0	0	0	612.1	3501.21	0	0	0	0	0	0	0	342.776	954.876	5410.96	0	0	0	489.68	0	0	1469.04	201871	0	0	0	0	0	0	171.388	0	244.84	0	220.356	0	97.936	2228.04	0	0	0	0	0	0
A4718274	FCa	0	0	0	0	0	0	0	0	0	19982.1	0	0	0	0	513.036	0	0	0	11707.8	26.3096	0	0	342.024	0	0	0	0	0	0	0	0	0	802.442	0	0	0	0	0	236.786	0	9484.6	0	0	0	0	0	8932.1	0
A4444337	CRSa	0	73.2463	0	52.3188	20.9275	0	31.3913	0	10.4638	0	0	0	156.956	62.7825	20.9275	0	104.638	0	52.3188	180699	0	0	0	62.7825	0	0	52.3188	408.086	0	31.3913	0	0	0	0	0	0	125.565	0	188.348	0	156.956	0	62.7825	0	0	0	0	20.9275
A4444337	CRSb	0	73.6929	0	11.6303	0	0	29.0759	0	634.337	0	0	0	11.6303	0	1109.69	0	39.754	0	235.566	237066	0	369.036	0	0	0	0	4055.1	44.9979	22.499	0	0	0	18574.8	22.499	0	9432.69	173.693	0	96.7632	0	57.5804	0	40.3253	0	0	153.391	3592.88	0
A4444337	CRSc	0	450.591	102.176	95.0042	62.321	15.3265	76.6323	62.8286	718.623	454.685	204.32	62.321	35.7617	30.6529	1915.26	0	231.42	280.985	768.353	153457	0	16.8492	0	30.6529	44.9312	0	137.398	1282.31	97.0675	77.1398	0	0	6104.43	103.699	0	0	412.259	0	832.704	0	451.066	0	77.6474	0	0	107.285	123.627	20.4353
A4444337	FCa	0	107.429	0	238.732	286.478	0	23.8732	0	119.366	167.112	0	143.239	0	286.478	119.366	81073.3	35.8098	0	190.985	5264.04	0	0	0	0	0	0	59.683	0	83.5561	23.8732	0	0	95.4927	0	0	59.683	0	47.7464	59.683	0	107.429	0	0	0	2518.62	23.8732	23.8732	0
A4444337	FCb	0	655.701	0	311.18	44.4543	22.2272	88.9086	33.3407	200.044	655.701	177.817	266.726	177.817	344.521	0	0	188.931	0	577.906	2722.83	44.4543	0	0	0	33.3407	22.2272	111.136	1544.79	166.704	188.931	22.2272	0	0	44.4543	88.9086	0	411.202	0	388.975	22.2272	422.316	0	100.022	0	0	100.022	233.385	0
A4741907	CRSa	0	17611.3	0	0	0	1420.33	0	225.464	11195.6	71893.7	22106.8	180.512	0	0	0	0	0	0	2765.07	129.175	25.6687	270.289	0	0	271.247	496.712	980.329	0	1009.25	1048.27	0	0	1875.36	0	0	149.543	2454.32	0	274.504	0	57082.4	0	1574.54	0	34.2249	2434	2984.54	498.051
A4741907	CRSb	982.997	1047.81	0	0	0	982.997	0	140.428	4504.5	10931.8	9765.16	0	0	0	0	0	0	0	3057.01	118.824	86.4174	75.6152	0	0	0	1739.15	0	0	0	1922.79	0	0	12897.8	0	0	0	0	0	0	0	19670.7	0	2030.81	0	162.033	75.6152	0	237.648
A4741907	CRSc	0	416.036	0	0	0	2363.84	0	56.7322	37.8215	20291.2	10136.2	37.8215	0	0	0	0	0	0	3876.7	189.107	94.5537	226.929	0	0	0	1077.91	0	0	0	6562.03	0	0	5824.51	0	0	0	0	0	0	0	34966	0	6297.28	0	132.375	0	0	586.233
A4741907	FCa	0	10064.6	0	0	0	0	0	47.6429	23428.4	42497.4	3120.61	142.929	0	0	0	0	0	0	202.482	0	0	47.6429	0	0	83.375	631.268	762.286	0	1119.61	786.107	0	0	3561.3	0	0	23.8214	393.054	0	6658.09	0	40020	0	369.232	0	0	381.143	4514.16	619.357
A4741907	FCb	0	7316.62	0	0	0	6916.39	0	587.831	11381.4	81308.2	12281.9	462.76	0	0	0	0	0	0	425.239	0	100.056	112.563	0	0	162.591	525.295	275.155	0	162.591	1938.59	0	0	3989.74	0	0	25.0141	5515.6	0	1475.83	37.5211	32518.3	0	1263.21	0	0	500.281	3514.48	350.197
A5074844	CRSb	0	17380.7	0	0	27.3118	0	0	0	0	16643.3	0	0	0	0	747.949	0	0	0	0	89007.8	0	0	0	0	2453.44	0	0	327.114	3629.32	1172.91	0	128.002	62500.9	6.82794	279.786	0	0	0	0	0	29215.2	6.82794	0	0	78.6571	0	0	0
A5074844	CRSc	116.623	0	0	0	8.81729	0	0	0	42.9664	52.9471	0	0	0	0	53.9888	0	0	92.0709	0	250.985	0	0	0	0	6.35163	0	0	7438.27	6.35163	0	0	0	44.4614	0	506.304	0	0	0	141.175	0	0	61.3806	0	0	0	0	0	0
A5074844	FCb	0	0	0	0	0	0	0	0	0	22414.8	0	0	0	0	186.551	0	0	0	0	163548	0	0	0	0	4778.58	0	0	14.3501	4835.98	2496.91	0	186.551	990.156	0	0	0	0	0	100.451	0	12183.2	0	143.501	0	0	0	0	0
A3613855	CRSb	0	14.6266	0	0	21.9399	0	0	0	0	827.384	0	0	0	0	0	0	0	5155.41	0	3632.72	0	0	109.83	0	0	0	0	17.0664	0	0	0	0	0	0	29.2879	29.2879	0	0	0	269.403	93.8655	73.1938	0	0	0	0	0	21.966
A3613855	CRSc	0	0	0	0	0	0	0	0	0	0	0	0	0	0	0	0	0	0	0	1195.13	0	0	0	0	0	0	0	0	0	0	0	0	0	0	827.396	0	0	0	0	0	0	4826.48	0	0	0	0	0	0
A3613855	FCb	90.8996	4661.85	0	0	0	8791.29	0	1428.42	1259.61	16219.1	0	0	0	0	129.857	77.914	35360	0	0	271530	0	77.914	0	623.312	3921.67	324.642	0	25.9713	0	116.871	25.9713	0	0	0	0	25.9713	0	0	662.269	0	39346.6	0	2571.16	0	0	116.871	1064.82	103.885
A4346058	CRSb	0	0	0	0	297.273	0	0	0	0	54505	33.281	0	0	0	108.188	0	0	10.2217	33.1514	63674.4	0	0	13995.2	0	0	0	0	13.832	7.98945	0	0	0	0	0	4.6449	8.32836	0	61.0651	5.55224	0	0	0	1530.08	0	1092.79	0	0	0
A4346058	CRSc	0	0	0	0	227.231	0	0	0	0	0	0	0	0	0	0	0	0	119.026	0	1428.31	0	0	0	0	0	0	0	0	0	0	0	0	0	0	0	0	0	302.975	64.9231	0	281.334	0	0	0	0	0	0	0
A4346058	FCa	0	0	0	0	0	0	0	0	0	9545.82	1326.57	0	0	0	11282.7	0	0	0	847.91	39537.2	0	0	123.084	0	0	0	0	0	0	0	0	0	0	0	0	0	0	0	0	0	0	0	3282.23	0	0	0	0	0
A4346058	FCb	0	0	0	35.5581	0	0	0	0	0	7538.31	36423.3	0	0	0	2690.56	0	0	0	165.938	70464.3	485.96	0	5950.05	0	0	0	0	35.5581	0	0	0	0	0	0	0	0	0	0	35.5581	0	0	0	30011	0	94.8216	0	0	0
A4444334	CRSa	263.47	1569.84	32.9337	537.918	98.8012	131.735	87.8233	219.558	439.116	1569.84	296.404	461.072	21.9558	153.691	461.072	0	581.829	131.735	1295.39	14381.1	0	0	0	0	0	54.8896	197.602	0	186.625	219.558	54.8896	0	428.139	0	263.47	175.647	768.454	0	988.012	8255.39	1262.46	0	691.608	0	0	142.713	4325.3	0
A4444334	CRSb	0	1585.14	21.2764	568.519	15.9573	0	81.1278	255.363	525.966	2014.11	224.119	448.956	58.51	92.4367	53.1909	0	460.172	166.951	1509.37	8304.57	0	10.6382	0	23.9593	0	0	266.001	0	121.044	194.17	15.9573	0	171.552	0	101.063	37.2336	732.787	26.5955	474.787	2201.53	644.374	0	255.316	0	0	219.424	303.188	15.9573
A4444334	CRSc	0	2389.65	398.275	796.55	0	250.344	625.861	250.344	1012.76	2139.31	637.24	2878.96	603.102	796.55	79.655	0	648.619	477.93	2662.75	16352	0	0	0	193.448	113.793	170.689	375.516	273.103	295.861	398.275	227.586	0	216.206	307.241	34.1378	22.7586	2105.17	0	614.481	0	1399.65	0	329.999	0	0	489.309	603.102	79.655
A4444334	FCb	164.192	8469.59	273.654	3666.96	95.7789	492.577	465.212	1313.54	3475.41	13203.8	875.693	1217.76	328.385	916.741	492.577	0	3735.38	0	8414.86	128180	0	191.558	0	177.875	0	177.875	1806.12	0	396.798	1409.32	109.462	0	123.144	0	369.433	0	4419.51	136.827	2544.98	27.3654	6129.85	0	1901.9	0	1121.98	1327.22	5048.92	328.385
A5105232	CRSa	0	0	0	0	805.91	0	0	0	0	0	0	0	0	0	0	0	0	190.284	0	0	0	0	0	0	0	0	0	1958.81	0	0	0	0	0	0	0	0	0	145.512	0	0	0	89.5456	0	0	0	0	0	0
A5105232	CRSb	0	0	0	0	0	0	0	0	0	0	0	0	0	0	0	0	0	0	0	0	0	0	0	0	0	0	0	7221.49	0	0	0	0	0	0	0	0	42.6676	0	0	0	0	0	0	0	0	0	0	0
A5105232	FCb	0	0	0	0	0	0	0	0	43.4844	0	0	0	0	0	706.622	0	0	0	0	206.551	0	0	0	0	0	0	0	0	0	0	108.711	0	0	32.6133	21.7422	0	0	184.809	1771.99	0	0	500.071	0	0	0	0	0	0
A3235182	CRSa	0	12077.3	0	309.297	0	4595.26	0	147.284	3682.1	2695.3	132.556	44.1852	0	29.4568	0	11061	0	0	24861.6	113939	73.642	235.655	1178.27	0	0	1708.5	44.1852	88.3704	0	397.667	0	486.037	29.4568	0	0	0	11547.1	0	2106.16	0	21842.2	0	88.3704	3711.56	103.099	2194.53	5154.94	117.827
A3235182	CRSb	0	15776.5	0	402.235	0	5959.03	0	6659.22	7806.33	446.927	2621.97	0	0	312.849	0	163.873	0	0	75098.7	88283.1	29.7952	89.3855	268.156	0	0	6584.73	59.5903	0	0	342.644	0	387.337	74.4879	0	0	0	25757.9	0	104.283	0	8327.75	0	1132.22	0	238.361	8893.85	6063.31	268.156
A3235182	CRSc	0	390.743	0	195.371	88.8052	12006.5	17.761	2806.24	35.5221	20851.5	230.894	0	0	106.566	0	0	0	0	88254.6	173170	0	0	3942.95	0	0	266.416	0	2273.41	0	3996.23	35.5221	0	19395.1	0	0	0	53.2831	0	53.2831	319.699	30389.1	0	11828.9	1989.24	266.416	53.2831	71.0442	657.159
A3235182	FCa	0	1031.06	0	166.301	0	2461.25	0	11491.4	1080.96	0	449.012	0	0	49.8902	0	798.244	0	0	15299.7	56642.1	315.972	149.671	2344.84	0	0	1646.38	365.862	0	0	648.573	0	133.041	0	0	0	0	482.272	0	0	0	15150	0	4889.24	282.711	33.2602	482.272	99.7805	182.931
A3235182	FCb	0	17381.8	0	247.428	0	1670.14	0	0	7732.12	2556.75	0	0	0	61.8569	0	206.19	0	0	85424.4	119219	0	185.571	288.666	0	0	6144.46	0	103.095	0	3979.46	41.238	1360.85	41.238	0	0	0	680.426	0	2742.32	0	9443.49	0	0	9154.83	0	6556.84	5711.46	103.095
A5173099	CRSb	0	28289.1	0	0	41.2349	0	0	0	0	7344.81	0	0	0	0	483.531	6531.82	0	16.7047	8883.42	41.6985	0	0	0	0	0	0	0	360.015	0	129.423	0	0	0	0	0	0	0	0	178.879	32.3558	5344.36	0	0	0	27325.9	7781	16.1779	0
A5173099	CRSc	58.4308	121.176	0	0	3731.37	0	0	0	0	12.4476	0	0	0	0	196.388	0	179.674	192.093	0	823.1	0	0	0	0	0	0	0	1098.53	0	0	0	0	8.29838	0	4140.75	0	233.994	0	33.4278	16.5968	8.29838	229.816	0	0	0	0	0	0
A4913884	CRSa	0	0	0	0	0	0	0	0	0	0	2989.14	0	0	0	75.6744	0	0	0	0	75.6744	0	0	0	983.768	0	0	18.9186	416.209	0	2137.8	170.268	0	0	0	0	0	0	0	0	0	37.8372	0	1702.68	0	0	0	0	0
A4913884	CRSb	0	0	0	0	0	5722.63	0	0	0	2539.09	50007.7	0	0	0	122.182	0	0	0	0	66309.3	0	0	0	0	0	0	0	9.28952	0	149.493	48.605	0	0	0	0	0	0	0	260.443	0	6110.72	0	2123.48	0	0	0	0	0
A4913884	CRSc	0	0	0	0	0	10405.8	0	0	0	22129.7	93541.5	0	0	0	42.4755	0	0	0	0	62305.5	0	0	0	0	0	0	0	0	0	421.938	0	0	0	0	0	0	0	0	0	0	36940.7	0	7376.81	0	0	0	0	0
A4913884	FCb	0	0	0	0	0	419.227	0	0	0	260.21	9121.79	0	0	0	28.9122	0	0	0	0	780.629	0	0	0	664.98	0	0	0	968.558	0	1315.5	520.419	0	0	0	0	0	0	0	0	0	1055.29	0	57.8244	0	0	0	0	0
A4717038	CRSb	0	0	0	0	66.6045	0	0	0	0	1259.94	6227.52	0	0	0	438.48	0	0	0	0	8071.36	0	0	0	0	0	0	0	1032.48	0	0	0	0	0	0	99.9068	0	0	0	27.7519	16811.9	0	53.286	0	0	11.1008	0	11.1008	0
A4717038	CRSc	0	1194.27	0	1075.32	1249.52	0	0	299.152	1809.18	707.061	668.003	602.832	0	0	138.496	0	707.435	48.8782	27.6993	9026.52	0	0	0	72.0182	321.312	11.0797	670.323	3312.09	0	664.783	0	0	0	439.904	935.861	0	1833.69	0	1419.76	24917.2	1291.74	7603.26	454.268	0	0	371.171	0	0
A4717038	FCa	0	0	0	0	0	0	0	0	0	19951.1	2035.83	0	0	0	1628.66	0	0	0	0	372964	0	0	0	0	0	0	0	0	814.332	0	0	0	0	0	0	0	0	0	0	0	36237.8	0	0	0	0	0	0	0
A4717038	FCb	0	0	0	0	0	0	0	0	0	2987.75	21518.5	0	0	0	693.784	0	0	0	0	443429	0	0	0	0	0	0	0	67.1404	0	0	0	0	0	0	0	0	0	0	0	0	22.3801	0	0	0	0	0	0	0
A4497438	CRSa	0	4564.94	0	0	0	1557.42	1835	3415.96	10849.6	5154.22	209.806	0	0	0	0	0	183514	0	7.39082	75710.6	532.882	27.5223	0	288.864	0	421.991	0	16.2048	0	928.893	0	264.364	0	0	0	0	26671.7	0	10.8032	0	3076.3	155.207	124.488	0	0	0	12882	321.509
A4497438	CRSb	0	0	0	0	0	0	0	0	0	12.7094	0	0	0	0	0	0	0	0	0	33.6672	0	0	0	0	0	0	0	0	0	0	0	0	0	0	0	0	0	0	0	0	0	0	0	0	0	0	12.7094	0
A4497438	CRSc	0	0	0	0	0	0	0	0	0	0	0	0	0	0	0	0	0	33.0186	0	0	0	0	0	0	0	0	0	0	0	0	0	0	0	0	0	0	0	0	0	0	0	0	0	0	0	0	0	0
A4497438	FCa	21.7858	5457.34	0	0	0	3627.33	5304.84	9672.89	8180.56	5195.91	87.1431	0	0	0	0	0	53538.6	0	98.036	29999	664.466	196.072	0	315.894	0	1568.58	0	10.8929	0	1949.83	0	228.751	0	0	0	239.644	31850.8	0	0	0	47721.8	0	3039.12	0	21.7858	0	1742.86	468.394
A4497438	FCb	0	4582.53	0	0	0	2928.89	1415.4	420.415	10860.7	5633.57	280.277	0	0	0	0	280.277	94004.9	0	0	79892.9	770.762	168.166	0	2242.22	0	308.305	0	0	0	3783.74	0	238.235	0	0	0	0	16115.9	0	0	0	6488.41	0	238.235	0	0	0	9207.1	182.18
A4436948	CRSb	0	797.68	0	600.942	0	887.113	1775.43	497.811	407.782	5682.93	2227.33	214.175	123.408	123.408	350.254	0	12089.1	0	991.585	60270.5	226.101	0	0	0	75.1178	75.1178	150.236	10.4332	53.6556	59.0211	0	20.8664	1529.18	32.1933	10.4332	0	498.699	0	262.167	0	7204.66	0	396.306	0	0	1319.65	155.303	42.1796
A4436948	CRSc	4845.32	1929.05	48.1945	1218.5	78.3161	319.289	246.997	156.632	422.337	2483.61	100318	355.435	349.41	204.827	295.191	0	415.678	96.389	1702.35	54132	66.2675	0	0	90.3647	228.924	0	180.729	120.486	114.462	234.948	0	0	1686.81	42.1702	0	0	771.748	0	1096.43	66.2675	3752.52	0	555.508	156.632	12.0486	402.371	295.191	0
A4436948	FCa	0	163.789	0	0	0	3341.3	12873.8	5470.57	0	4258.53	163.789	0	0	0	2686.15	0	4356.8	0	163.789	135880	851.705	0	0	491.368	2162.02	0	0	0	0	0	0	229.305	0	0	0	0	1277.56	0	0	0	8746.36	0	1343.07	0	0	360.337	0	196.547
A4436948	FCb	0	186.372	0	37.2745	0	4976.14	6858.51	1248.7	0	13474.7	670.941	0	0	0	9001.79	0	19550.5	0	37.2745	188851	503.206	0	0	1807.81	521.843	0	0	0	0	0	0	37.2745	0	0	0	0	260.921	0	0	0	24321.6	0	1584.17	0	0	1546.89	111.823	93.1862
A2146865	CRSa	0	62.2975	0	61.4713	0	605.176	0	35.1855	2921.6	4820.67	262.445	0	0	0	656.302	0	202356	0	79.064	89936.6	113.01	0	418.094	0	0	0	0	0	0	0	0	0	0	0	0	0	35.1855	0	685.273	0	48264.9	0	1889.91	0	0	618.431	26.0792	95.6239
A2146865	CRSb	64.3105	313.404	36.3494	2219.94	8.38832	56.1949	30.7572	71.0782	88.3788	15710.9	740.65	152.078	0	1467.88	61.1098	0	27797.2	110.091	3897.57	98771.6	0	0	63.7442	0	86.2747	0	27.9611	138.88	0	121.112	0	11.1844	19.5728	64.3105	206.778	0	116.218	11.1844	50.3299	5.91305	169144	0	505.58	0	0	25.165	639.494	149.365
A2146865	CRSc	0	140.792	0	203.366	0	15.6436	20.8581	0	46.9307	4688.77	156.436	192.937	31.2872	0	93.8615	0	20.8581	2685.48	221.39	162537	0	0	0	41.7162	13.6312	20.8581	10.4291	0	26.0726	10.4291	0	0	10.4291	124.737	161.65	0	171.668	0	0	0	35143.6	0	46.9307	0	0	0	39.7038	0
A2146865	FCa	292.921	0	0	231.253	0	5472.99	0	13890.6	14831	3299.21	1541.69	0	0	169.586	0	0	4023.8	0	154.169	93642.1	0	0	30.8337	0	0	0	0	0	0	61.6675	0	0	0	0	0	0	9111.37	0	11023.1	0	31558.3	0	7276.76	0	0	1927.11	0	1264.18
A2146865	FCb	0	39.0747	0	247.473	0	273.523	0	52.0996	2839.43	3751.17	78.1494	26.0498	0	104.199	0	0	320113	0	91.1743	72874.3	0	195.374	0	0	0	0	0	0	0	0	0	0	0	0	91.1743	0	65.1245	0	7893.09	0	14613.9	0	104.199	0	0	6199.85	0	182.349
A794112	CRSa	0	189.288	33.4039	4375.9	0	33.4039	233.827	133.615	77.9423	5199.87	167.019	256.096	0	2549.83	44.5385	0	0	2839.33	2572.1	19897.6	0	100.212	0	0	89.0769	22.2692	33.4039	278.365	0	289.5	0	0	77.9423	0	267.231	0	33.4039	0	55.6731	0	5110.79	0	33.4039	0	0	0	478.789	0
A794112	CRSb	0	1340.15	73.6509	6277.75	32.0221	287.467	91.4046	34.2157	332.022	7467.41	515.385	442.916	0	3897.25	93.6101	0	7.32765	12.8089	3264.52	31795.6	0	0	9.7702	0	143.693	22.2341	133.923	2409.38	44.831	114.566	11.4052	0	38.4266	72.9491	2985.58	80.0553	284.648	11.4052	411.024	0	7637.08	11.4052	78.5801	0	0	76.8531	701.888	0
A794112	CRSc	53.2915	218.946	37.8251	3788.08	39.5521	84.7815	65.7761	32.5937	151.847	8329.84	458.402	162.966	0	2326.73	20.8076	0	70.7458	0	3208.61	24143.8	0	0	12.6703	16.6461	15.8379	33.2921	48.3218	363.479	0	119.253	0	0	36.2418	102.161	49.3158	58.2612	169.007	0	211.986	11.6004	7354.35	0	57.3771	0	0	95.9006	652.302	12.4846
A794112	FCa	0	231.988	121.517	3921.7	0	77.3293	154.659	0	220.941	5048.5	452.929	132.564	0	1723.34	0	0	0	21585.9	2485.58	16570.6	0	0	44.1882	0	55.2352	0	33.1411	22.0941	0	209.894	0	0	33.1411	22.0941	2121.03	77.3293	198.847	0	165.706	0	3844.37	0	88.3763	0	0	110.47	497.117	0
A794112	FCb	59.3676	498.688	0	11244.2	59.3676	142.482	178.103	11.8735	59.3676	6637.3	593.676	522.435	0	6447.32	249.344	0	71.2411	4203.23	4547.56	32391	0	0	0	0	0	142.482	225.597	0	35.6206	261.218	0	0	35.6206	71.2411	166.229	0	510.561	0	581.803	0	7765.28	0	59.3676	0	0	189.976	807.4	0
A3220195	CRSb	0	11.7702	0	0	104.518	0	0	0	0	71.6748	16.7814	3.75688	0	0	0	0	8.19262	1112.04	22.5413	584.033	0	0	0	0	0	0	3.75688	14902.4	0	5.63533	0	0	0	28.1766	2081.66	0	0	0	0	2615.11	3.75688	0	8.02981	0	0	0	16.7191	0
A3220195	CRSc	0	0	0	0	31.8581	0	0	0	0	63.7162	36.5959	0	0	0	0	0	0	465.128	18.2979	208.139	0	0	0	0	0	0	0	1193.62	0	0	0	0	0	254.374	0	0	0	19.1149	0	3586.39	18.2979	25.4865	0	0	0	0	0	0
A3220195	FCa	0	320.479	0	0	38.1522	933.428	0	0	0	161746	0	0	0	0	0	0	10831.4	15.2609	0	42052.8	0	0	0	507.789	1762.63	0	0	221.283	0	0	0	0	158.711	0	0	0	0	0	0	0	16402.6	0	1207.72	0	0	22.8913	83.9349	0
A3220195	FCb	0	0	0	0	53.4631	0	0	0	0	0	0	0	0	0	0	0	695.02	294.047	0	240.584	0	0	0	0	0	0	0	294.047	0	0	0	0	0	0	53.4631	0	80.1946	0	0	0	213.852	0	0	0	0	0	80.1946	0
A4442187	CRSb	0	258.763	6.08628	245.314	124.722	735.618	105.448	132.277	173.123	1677.29	654.39	608.471	0	9.12942	522.156	0	37.7232	92.2052	554.941	156349	6.08628	0	47.7322	18.5625	66.2947	66.2947	98.1162	1038.3	9.12942	37.9077	0	38.2991	3693.94	178.891	601.956	0	435.682	0	15.2157	0	7208.7	36.5177	548.44	66.2947	0	23.3779	133.763	6.08628
A4442187	CRSc	94.0412	1096.32	17.0984	215.166	72.6682	7.54968	5607.4	90.5961	1287.66	10387	1493.98	438.774	0	0	488.939	0	752.587	2918.09	979.596	100546	327.616	0	0	0	223.649	0	299.295	6721.97	214.783	126.714	0	0	354.898	159.403	125.078	404.591	4558.45	145.336	455.031	120.795	2240.19	107.418	2204.57	126.515	0	119.689	1497.01	277.849
A4442187	FCa	60.8984	0	0	24.3593	0	706.421	0	24.3593	0	1729.51	0	0	0	0	4311.6	0	36.539	0	48.7187	234288	36.539	0	0	1510.28	0	0	0	121.797	0	0	0	0	8282.18	0	0	0	24.3593	0	121.797	0	2216.7	0	5870.6	0	0	207.054	828.218	0
A4442187	FCb	0	0	0	25.479	0	2369.55	25.479	0	0	5821.95	89.1765	0	0	0	458.622	0	0	0	50.958	284702	0	0	0	38.2185	0	0	0	242.051	0	0	0	0	41225	0	0	0	0	0	140.135	0	18765.3	0	866.286	0	0	764.37	3554.32	0
A5166420	CRSb	0	0	3602.31	0	0	0	0	0	0	1286.31	0	0	0	0	44.9086	0	0	0	0	30570.5	0	0	0	0	0	0	0	19147.5	0	141.141	0	0	0	0	479.26	0	0	0	0	14564.5	9433.42	0	44.9086	0	0	0	0	0
A5166420	CRSc	0	0	0	0	0	0	0	0	0	0	0	0	0	0	0	0	0	0	0	0	0	0	0	0	0	0	0	798.563	0	0	0	0	0	0	0	0	0	0	5265.52	1310.14	0	0	0	0	0	0	0	0
A3333605	CRSa	59.9858	683.839	11265.3	0	0	0	0	0	359.915	51000	0	0	0	0	587.861	0	1523.64	0	251.941	359135	35.9915	0	0	11.9972	839.802	827.805	35.9915	35.9915	35.9915	2003.53	0	0	911.785	0	0	0	0	0	35.9915	0	39302.7	0	2915.31	23.9943	0	35.9915	155.963	671.841
A3333605	CRSb	6.82466	24.688	0	0	0	10.9218	0	14.5624	10.237	60.7543	0	7.2812	28.5587	10.9218	7.2812	0	17.6369	6.82466	35.7212	752.342	0	0	0	6.82466	0	0	67.8054	677.945	0	0	0	0	39.1408	7.2812	21.1642	0	0	0	46.1919	0	78.6122	0	21.8436	0	0	0	24.3465	0
A3333605	CRSc	0	113.511	0	0	0	0	0	0	84.0279	83.8436	0	0	0	0	103.952	0	177.454	0	44.5247	10966.7	0	0	0	0	0	0	24.6924	257.197	0	19.7171	0	0	1520.06	0	0	0	14.7878	0	0	0	128.691	0	9.85853	0	212.304	9.90462	29.7139	0
A3333605	FCa	0	8514.2	2842.17	0	0	0	0	5413.65	5745.85	2436.14	0	0	0	0	135.341	0	3912.59	0	0	192997	86.1263	172.253	0	2017.82	3248.19	1107.34	16117.9	0	787.44	1525.67	0	1082.73	295.29	98.43	0	61.5188	787.44	0	959.693	0	971.997	0	4872.29	0	0	1402.63	6164.18	701.314
A3333605	FCb	0	514.916	4074.55	0	0	0	0	1332.06	2384.28	7600.6	0	0	0	0	313.427	0	4858.12	0	772.374	190508	548.497	55.9691	0	5227.51	10376.7	67.1629	2977.56	0	649.242	514.916	44.7753	0	0	0	0	100.744	123.132	0	1544.75	0	9402.81	0	9984.89	0	0	2888.01	257.458	0
A3407601	CRSa	377.652	42728.6	0	107.9	0	129.481	0	0	23716.5	1877.47	1046.63	0	0	0	151.061	485.552	0	0	0	500550	0	43.1602	0	0	0	625.823	0	0	323.701	151.061	0	0	2330.65	0	0	0	0	0	399.232	1186.91	6646.67	0	366.862	0	21.5801	1100.58	388.442	0
A3407601	CRSb	0	2519.66	0	0	27.8629	573.393	0	4.48828	1526.74	1358.45	1267.95	0	0	0	21.413	820.832	0	9877.68	46.5161	24854.7	0	41.9495	317.061	76.6232	0	349.308	0	1324.6	92.7898	142.315	0	45.153	180.821	0	2228.29	0	60.5918	0	35.9062	1670.58	4082.5	0	1055.02	0	26.8992	609.247	499.551	4.48828
A3407601	CRSc	0	0	0	0	0	0	0	0	0	97867.1	415.613	0	0	0	0	0	0	0	0	21836.5	0	0	475607	0	0	0	0	345.133	0	0	0	0	6160.73	0	20.2878	0	0	0	0	0	36890	0	0	0	0	0	0	0
A3407601	FCa	0	28940.8	0	0	0	0	0	0	13596.8	370.629	497.702	0	0	0	0	0	0	0	0	521412	0	0	0	963.636	0	275.325	0	0	582.417	412.987	0	31.7682	0	0	31.7682	0	0	0	0	0	6237.16	0	42.3576	0	0	995.404	2255.54	0
A3407601	FCb	0	3234.69	0	0	0	36.0746	0	0	5555.49	4148.58	372.771	0	0	0	120.249	1298.69	0	0	0	237888	0	348.721	0	8645.88	0	384.796	0	372.771	841.741	2453.07	0	84.1741	757.567	0	0	0	108.224	0	60.1243	24.0497	4172.63	0	300.622	0	0	34042.4	998.064	0
A4910062	CRSa	0	0	0	0	247.232	0	0	0	0	0	0	0	0	0	545.97	0	0	0	0	383930	0	0	10929.7	0	0	0	0	0	0	0	0	0	27319.1	0	0	0	51.5066	0	2307.49	0	0	587.175	0	0	51.5066	0	0	0
A4910062	CRSb	0	0	0	0	41.3766	0	0	0	0	0	0	0	0	0	0	0	0	29599.8	14.0724	2384.64	0	0	20.8125	0	0	0	0	46.4554	0	0	7.74257	0	52.0313	11.6139	0	0	0	0	26.2939	0	0	0	0	0	7.74257	0	0	0
A4910062	CRSc	0	0	0	0	0	0	0	0	0	0	0	0	0	0	0	0	0	34.2536	0	0	0	0	0	0	0	0	0	0	0	0	0	0	0	0	45.6715	0	0	0	0	0	0	0	0	0	0	0	0	0
A4910062	FCb	0	107.519	0	0	0	0	0	0	0	0	0	0	0	0	3476.45	0	14909.3	0	215.038	13368.2	0	0	322.558	0	0	0	0	5483.48	0	0	0	0	20141.9	0	0	0	0	0	0	0	2795.5	0	0	0	0	0	0	0
A5108516	CRSa	0	0	56.9346	0	0	0	0	0	0	0	387.156	0	0	0	0	0	0	0	0	471499	0	0	0	0	0	0	0	45.5477	0	0	0	0	0	0	0	0	0	0	15827.8	0	52596.2	0	0	0	0	79.7085	0	0
A5108516	CRSb	0	0	0	0	0	0	0	0	0	5338.31	2255.77	0	0	0	81.6568	0	0	0	918.639	92047.6	0	0	0	0	0	0	0	265.385	0	173.521	224.556	0	0	0	0	20.4142	0	71.4497	173.521	0	75634.6	30.6213	0	11197.2	0	51.0355	0	0
A5108516	CRSc	0	0	0	0	90.9487	0	0	0	0	0	0	0	0	114.236	0	0	0	8987.93	76.1571	143.307	0	0	0	23.7991	0	0	0	2108.3	0	14.2795	0	0	0	0	752.051	0	0	533.868	0	0	0	649.384	0	215.684	0	0	0	0
A5108516	FCb	0	0	15520.9	0	0	0	2756.27	0	0	11466.1	29510.5	0	0	0	477.754	110.251	6284.3	0	294.002	67240.8	49.0004	0	0	0	0	73.5006	0	73.5006	0	0	0	0	0	0	0	0	98.0008	0	1960.02	0	30184.2	0	588.005	0	0	110.251	0	85.7507
A4523722	CRSb	0	225.847	0	0	11.4072	0	0	0	0	0	0	0	0	0	0	0	0	0	0	0	0	0	0	0	0	0	0	1443.01	0	0	0	0	554.939	17.1108	0	0	0	0	0	0	0	0	38.7167	0	0	0	0	0
A4523722	CRSc	0	0	0	0	0	0	0	0	0	0	0	0	0	0	0	0	0	0	0	0	0	0	0	0	0	0	10.7821	0	0	0	0	0	0	0	0	0	0	0	0	0	64.6928	17.4927	0	0	0	0	0	0
A4984994	CRSb	0	0	0	145.34	103.814	0	0	0	0	487.926	0	0	0	0	31.1442	0	0	0	0	1411.87	0	0	0	0	0	0	0	0	0	0	0	0	0	0	228.391	0	0	0	0	0	0	259.535	0	0	0	0	0	0
A4984994	CRSc	0	0	0	0	0	0	0	0	0	38.3366	0	0	0	0	0	0	0	0	0	47.9207	0	0	0	0	0	0	0	0	0	0	0	0	0	0	0	0	0	0	0	0	0	0	0	0	0	0	0	0
A4984994	FCb	0	0	0	1246.18	426.774	0	0	0	0	0	0	0	0	0	170.71	0	0	102.426	0	11318	0	0	0	0	0	0	0	0	0	0	85.3548	0	3158.13	307.277	27791.5	614.555	0	34.1419	0	0	1194.97	1416.89	443.845	0	0	512.129	0	0
A2591419	CRSb	0	1419.67	0	0	0	147.19	0	92.2754	0	1658.6	1236.65	0	0	0	61.2808	0	0	12.9012	6005.14	3645.86	0	0	0	0	0	0	0	32.4423	28.4884	0	211.941	0	1235.29	0	111.443	2110.39	0	0	2181.5	0	4569.18	0	0	0	94.9614	270.64	104.457	0
A2591419	CRSc	0	0	0	0	252.576	52.3807	0	0	0	3489.86	117.857	0	0	0	229.166	0	0	32.7379	13.0952	299759	0	0	0	0	0	0	0	0	0	0	0	0	0	0	11.7477	0	0	0	0	0	2507.73	0	13.0952	0	0	0	0	0
A2591419	FCb	0	21733.1	0	0	0	2658.37	844.126	37.7967	0	7319.96	7874.31	0	0	0	604.747	0	0	0	27566.4	255934	25.1978	0	0	0	0	0	0	302.374	541.753	176.385	25.1978	0	0	0	0	0	0	0	579.549	0	9940.53	0	718.137	0	0	1171.7	3956.06	0
A4638641	CRSa	36.3919	218.351	0	4937.16	0	0	0	691.445	1431.41	473.094	1261.58	0	0	0	0	0	0	0	17577.3	196710	48.5225	84.9144	0	0	1103.89	885.535	0	0	0	376.049	0	72.7837	38951.4	0	0	0	10565.8	0	24.2612	0	5786.31	24.2612	1249.45	0	521.617	157.698	351.788	84.9144
A4638641	CRSb	10.2725	308.537	0	1932.96	0	31.5939	0	60.4417	521.319	588.687	445.672	0	0	0	0	0	0	0	15759.9	8310.7	37.1473	16.2754	12.7438	0	981.516	310.99	0	78.7413	0	25.3545	4.21981	16.3252	1681.76	0	0	0	4601.3	0	12.6594	0	3192.32	8.43962	341.401	0	2388.76	308.176	7182.86	36.5933
A4638641	CRSc	21.6303	0	0	0	0	0	0	0	0	151.412	108.151	0	0	0	0	0	0	0	10533.9	551.572	0	7375.92	0	0	0	0	0	0	0	324.454	0	0	27340.7	0	0	0	0	0	0	0	108.151	0	54.0757	0	32.4454	0	108.151	0
A5075712	CRSb	0	0	0	0	0	0	0	0	0	0	0	0	0	0	0	0	0	0	0	97669.3	0	0	0	0	0	0	0	0	0	24.3745	0	0	0	19.4996	9.74982	0	0	14.6247	560.983	0	81880.3	82.8735	0	0	1172.09	0	0	0
A5075712	CRSc	0	0	0	0	0	0	0	0	0	0	0	0	0	0	0	0	0	0	0	101391	0	0	0	0	0	0	0	0	0	0	0	0	0	0	0	0	0	23.6647	0	0	1384.39	0	0	0	70.9942	0	0	0
A5075712	FCa	0	0	0	0	0	0	0	0	0	0	0	0	0	0	5726.57	0	0	0	0	54426.5	0	0	0	0	0	0	0	128.326	0	0	0	0	10506.7	0	0	0	0	0	0	0	45828.6	0	96.2448	0	0	0	0	0
A5075712	FCb	0	0	0	0	0	0	0	0	0	0	0	0	0	0	0	0	0	0	0	77349.2	0	0	0	0	0	0	0	0	0	0	0	0	0	0	0	0	0	0	0	0	56215	0	0	0	0	0	0	0
A3384764	CRSb	1176.41	2947.04	284.407	479.144	9763.62	0	258.552	0	821.913	9352.06	736.872	465.393	361.972	308.926	657.593	0	504.553	9177.24	974.129	53365.1	0	90.4931	25.8552	336.117	25.8552	0	4299.09	6730.97	0	0	0	0	1809.21	670.142	4002.92	180.986	680.911	0	698.089	88156.5	5455.68	0	989.526	487.888	517.103	646.379	879.317	0
A3384764	CRSc	437.274	263.504	0	236.693	1092.31	0	130.545	117.49	309.864	3476.42	1357.67	93.3204	719.827	130.545	0	0	283.858	8034.89	117.49	18025.7	0	0	0	78.3269	0	0	873.797	59000.2	0	23.7376	0	0	0	436.141	134.904	14.3815	411.723	104.436	218.065	19558.6	2221.55	496.071	374.21	0	0	93.4794	247.245	0
A4304376	CRSb	0	31.175	0	459.7	0	0	0	0	31.175	311.75	110.668	0	0	0	0	0	0	0	31.175	349381	0	0	0	17.0259	0	0	0	46.7625	0	0	0	0	31.175	0	0	0	121.941	0	17.0259	0	798.074	31.175	1236.08	0	0	1942.92	48.2009	0
A4304376	FCa	0	513.065	0	109.942	0	73.295	0	0	0	1942.32	293.18	0	0	0	0	1282.66	0	0	549.712	270532	0	109.942	0	0	513.065	0	0	183.237	329.827	0	0	0	1209.37	0	0	0	0	0	586.36	0	1136.07	0	3298.27	0	0	696.302	9161.87	0
A4304376	FCb	0	55.4247	0	110.849	0	0	55.4247	0	0	997.644	332.548	249.411	0	0	0	0	0	0	193.986	205265	0	0	0	0	0	0	0	55.4247	55.4247	0	0	0	3353.19	0	0	0	249.411	0	11999.4	0	277.123	0	0	0	0	166.274	2383.26	0
A4298581	CRSa	0	0	0	0	0	467.833	1233.38	0	0	779.722	1715.39	0	0	0	113.414	0	0	0	85.0605	27517.1	0	0	0	0	3133.06	0	0	28.3535	0	6280.3	0	0	2736.11	0	0	0	5302.11	0	1899.69	170.121	836.429	0	751.368	0	0	467.833	751.368	141.768
A4298581	CRSb	0	16405.6	0	0	0	0	6307.78	649.729	0	2910.24	0	0	0	0	94.7521	0	0	0	121.824	11329.6	67.6801	0	0	0	1245.31	0	0	54.1441	0	4331.52	0	0	121.824	0	0	0	0	0	0	0	7187.62	0	4845.89	0	0	1258.85	16446.3	974.593
A4298581	CRSc	0	0	0	0	0	0	0	0	0	0	0	0	0	0	635.97	0	0	0	0	19193.6	0	0	0	0	0	0	0	38.1582	0	0	0	0	25.4388	0	0	0	0	0	0	0	14169.4	0	0	0	0	0	0	699.568
A4298581	FCb	0	3199.83	0	0	0	906.046	458.758	0	0	0	401.413	0	0	0	1376.27	286.724	0	0	0	305934	0	183.503	0	0	0	0	0	34.4068	0	2947.52	550.509	0	13671	0	447.289	0	57.3447	0	0	0	5745.94	0	22.9379	0	22.9379	5115.15	172.034	298.192
A1339140	CRSa	34.7935	34.7935	0	0	0	0	0	0	0	39368.8	0	0	0	0	313.142	0	34.7935	0	34.7935	365662	0	0	0	0	0	0	0	0	0	139.174	0	0	0	0	0	0	0	0	330.538	0	16318.2	0	0	0	0	52.1903	0	0
A1339140	CRSb	0	132.395	0	1549.62	96.2869	0	36.1076	66.1973	174.52	6444.34	497.636	180.538	186.556	66.1973	373.112	0	84.2511	0	330.986	8485.31	0	0	0	0	0	0	138.412	14297	0	0	0	0	60.1793	263.388	130.705	84.2511	162.897	0	12.0359	0	519.481	132.932	120.359	0	132.395	18.0538	102.305	0
A1339140	FCa	0	0	0	1788.86	0	0	0	0	0	35010.6	0	0	0	0	459.993	0	0	0	178.886	344969	0	0	0	0	0	0	0	0	0	0	0	0	51.1104	0	0	0	51.1104	0	76.6656	0	10196.5	0	51.1104	0	0	0	0	0
A1339140	FCb	0	55.5247	0	1263.19	0	0	0	0	0	11188.2	0	0	0	0	235.98	0	0	0	124.931	365630	0	0	0	0	0	0	0	111.049	0	0	0	0	0	55.5247	0	0	27.7624	0	111.049	0	9605.77	1013.33	0	0	0	0	0	0
[truncated: 311 more columns]

## Sheet: Figure 2c
Figure 2c
Phylum level matrix used dor figure 2c
	subject	Stage2	k__Archaea.p__Euryarchaeota	k__Bacteria.p__Actinobacteria	k__Bacteria.p__Bacteroidetes	k__Bacteria.p__Cyanobacteria	k__Bacteria.p__Firmicutes	k__Bacteria.p__Fusobacteria	k__Bacteria.p__Proteobacteria	k__Bacteria.p__Synergistetes	k__Bacteria.p__TM7	k__Bacteria.p__Tenericutes	k__Bacteria.p__Verrucomicrobia	k__Bacteria.p__.Thermi.
1	A4849724	FCa	0	142.8	71.4001	0	661396	0	338391	0	0	0	0	0
2	A1995607	FCa	0	819.001	356300	0	244975	13930	58579.7	0	0	0	325500	0
3	A4154646	FCa	0	79100.1	354200	0	336279	4151	225422	0	768.402	0	354.9	0
4	A4288714	FCa	0	3402	784001	0	191630	31.78	22046.3	0	0	0	31.78	0
5	A3088181	FCa	0	65310.1	448000	0	425250	182.7	61200.8	0	250.113	0	0	0
6	A4650085	FCa	0	966001	0	0	31684.9	0	260.186	0	0	0	0	0
7	A623433	FCa	0	2996	557901	0	255348	76.3001	183762	0	0	0	50.7501	25.3762
8	A4718274	FCa	0	3143	296800	0	542885	141400	15680.5	0	105.238	0	0	0
9	A4444337	FCa	608.767	80500.1	329000	0	258750	0	329880	59.683	310.352	95.2001	1113	83.5562
10	A4741907	FCa	0	1274	581701	0	320291	178.5	96631.7	190.572	23.8215	0	0	0
11	A4346058	FCa	0	32760	420000	0	138428	54180.1	106426	0	177.788	0	247800	0
12	A3235182	FCa	0	8890.01	438200	0	529968	100.1	21486.1	1130.85	0	33.25	199.5	0
13	A4717038	FCa	0	5698.01	697201	0	199919	16310	80619	0	0	0	0	0
14	A4497438	FCa	1710.19	36120	233100	0	668584	0	18637.8	1546.79	0	3094	34860	0
15	A4436948	FCa	0	186900	235200	0	515937	98.0001	62010.7	0	0	0	0	0
16	A2146865	FCa	0	16870	289100	0	509035	662.901	183785	107.918	154.169	0	478.1	0
17	A794112	FCa	0	1624	72100.1	2143.13	880174	342.3	36985.5	77.3293	0	0	5866.01	397.694
18	A3220195	FCa	0	126700	347900	0	328866	55860.1	140836	0	0	0	0	0
19	A4442187	FCa	0	282800	343000	0	331007	1827	40899.4	499.367	170.516	0	48.72	73.0781
20	A3333605	FCa	0	10640	364000	0	571190	0	42866.3	2202.37	73.8226	7070.01	2065	0
21	A3407601	FCa	0	2401	756001	31.7683	172184	21.21	67825.2	0	307.093	0	63.5601	0
22	A4511455	FCa	75.887	980.001	540401	0	61297.7	28980	197856	0	37.9435	0	170100	28.4576
23	A5075712	FCa	0	4235	423500	0	362940	23520	185448	0	0	64.1901	0	0
24	A4304376	FCa	0	987.001	409500	0	539415	2604	47751.7	0	0	0	73.5001	0
25	A1339140	FCa	0	690.201	627201	0	268509	868.001	101071	0	0	0	1582	0
26	A4849724	FCb	0	3913	54.0401	0	801743	0	193626	0	661.716	0	0	0
27	A4316405	FCb	13.1396	214900	57960.1	351.234	672113	6769.01	45597.6	119.628	497.287	84.0001	1141	78.8375
28	A4154646	FCb	0	116200	168700	0	548172	791.001	165836	74.0339	0	0	221.9	0
29	A4288714	FCb	0	15400	427700	0	391267	537.601	164332	0	0	0	358.4	35.862
30	A4841281	FCb	0	30940	524301	0	403605	255.5	39405.1	1276.62	0	0	0	0
31	A3088181	FCb	0	28350	559301	0	364322	33.67	47380.6	0	505.363	0	22.47	0
32	A4650085	FCb	0	17640	369600	0	238567	0	374436	0	0	0	0	0
33	A623433	FCb	0	9170.01	222600	0	310353	307.3	455300	121.1	0	74.2001	763.001	1332.11
34	A4444337	FCb	0	4823	18130	88.9087	35496.8	55.5801	939232	0	700.156	0	1442	44.4544
35	A4741907	FCb	87.5493	5915.01	496300	0	429004	24.99	65236.8	2488.9	225.127	0	562.801	0
36	A5074844	FCb	0	11480	278600	0	637962	0	71937	0	0	0	143.5	0
37	A3613855	FCb	0	16240	602001	0	314773	5117.01	62032.6	25.9714	0	0	0	0
38	A4346058	FCb	0	90300.1	349300	0	408290	16520	76378.8	0	1126.01	0	58170.1	0
39	A4444334	FCb	0	31150	324100	369.433	548444	1491	90620.6	54.7308	684.136	177.8	2870	191.558
40	A5105232	FCb	0	39200	169400	21.7422	339385	430500	14632.5	0	43.4844	7140.01	0	0
41	A3235182	FCb	0	14280	373800	0	501825	847.001	108538	82.476	0	556.501	185.5	0
42	A4913884	FCb	0	7560.01	19530	852.91	579733	3080	380181	0	4105.53	0	4942	0
43	A4717038	FCb	0	637.701	665001	0	91657.9	126000	116276	0	0	0	0	0
44	A4497438	FCb	42.0416	114800	249900	0	586256	0	48880.3	0	0	0	0	0
45	A4436948	FCb	0	88200.1	290500	0	307944	93.1001	312957	0	0	0	74.2001	0
46	A2146865	FCb	0	18340	256900	91.1744	640083	1953	82174.2	0	0	0	182	0
47	A794112	FCb	0	5061.01	151900	391.827	795634	903.001	34718.2	0	201.85	0	9660.01	1377.33
48	A3220195	FCb	0	714001	1253	53.4631	277901	0	4303.78	106.926	0	0	107.1	0
49	A4442187	FCb	0	98000.1	439600	0	374363	23170	64321.8	0	140.135	0	102.2	0
50	A3333605	FCb	3179.05	13720	417200	0	465372	0	94767	2966.37	55.9692	1624	1050	0
51	A3407601	FCb	0	48090	409500	0	468646	0	70225.3	0	3150.52	0	95.9001	0
52	A4910062	FCb	0	23310	465500	0	476095	1435	22471.5	0	11217.8	0	0	107.519
53	A5108516	FCb	0	19810	611801	0	276179	14280	76930.7	0	36.7503	0	527.101	0
54	A4511455	FCb	0	2443	396200	21.5015	428212	8820.01	161412	21.5015	225.765	0	2989	0
55	A4984994	FCb	76358.5	18340	591501	28252.5	230441	563.501	50427.7	614.555	256.065	0	0	1502.25
56	A2591419	FCb	0	5544.01	470400	0	488006	0	35793.5	0	25.1978	0	0	0
57	A5075712	FCb	0	131.6	375200	0	8209.7	0	616766	0	0	0	0	0
58	A4304376	FCb	0	945.001	318500	0	156575	35420	488431	0	0	0	55.4401	55.4247
59	A4298581	FCb	34.4069	8470.01	495600	447.289	335008	149100	6973.12	0	2500.23	0	1155	0
60	A1339140	FCb	0	1043	616001	0	230858	221.9	151832	0	194.337	0	41.65	0
61	A4849724	CRSa	0	1631	798.001	0	291188	29.82	704654	0	1578.11	0	88.9001	29.7936
62	A4316405	CRSa	0	79100.1	78400.1	463.789	751481	26810	63146.7	321.085	53.5141	0	196	267.571
63	A4154646	CRSa	0	58380.1	345800	0	456980	8820.01	129081	39.4141	341.589	0	223.3	39.4141
64	A4288714	CRSa	0	56630.1	72100.1	82.8727	223815	497	646075	165.745	0	0	272.3	59.1948
65	A4841281	CRSa	0	17220	420700	0	429634	896.001	128451	2990.48	80.5316	0	0	0
66	A3088181	CRSa	0	8750.01	363300	0	506409	0	121534	0	274.511	0	21.14	0
67	A4650085	CRSa	0	11690	477400	0	341032	48.86	169551	0	0	0	0	0
68	A623433	CRSa	0	9730.01	220500	0	140804	281.4	627808	67.5425	529.083	0	360.5	236.399
69	A4718274	CRSa	0	1400	328300	0	261979	380800	27449.2	0	45.5022	0	0	0
70	A4444337	CRSa	0	1141	350700	0	227514	41.86	420465	0	31.3913	0	62.7901	20.9275
71	A4741907	CRSa	17.1125	3899	567001	0	302589	0	123899	2465.74	0	0	298.2	0
72	A4444334	CRSa	0	151900	52080.1	263.47	760386	494.2	30639.4	417.161	3073.82	0	395.5	219.558
73	A5105232	CRSa	0	27720	44.8	0	940420	0	4622.79	0	0	27230	0	0
74	A3235182	CRSa	0	8960.01	371700	0	539487	721.001	78001.7	132.556	220.926	735.001	382.9	0
75	A4913884	CRSa	0	3556	4865	208.105	592040	0	360343	0	1551.33	0	37450	0
76	A4497438	CRSa	11.0862	119700	279300	0	563346	0	35212.2	22.1725	21.6065	0	1939	0
77	A2146865	CRSa	0	95200.1	417200	0	444867	1421	40808.7	199.941	106.796	0	35.63	0
78	A794112	CRSa	0	2569	72100.1	411.981	901704	378.7	16523.8	0	66.8078	0	5712.01	256.096
79	A3333605	CRSa	371.913	4417	586601	0	368793	0	39302.8	0	0	0	611.801	0
80	A3407601	CRSa	0	7980.01	700001	0	209618	0	79706.2	0	0	0	0	0
81	A4910062	CRSa	0	422.1	529901	0	58284.9	229600	181787	0	113.315	0	0	0
82	A5108516	CRSa	0	2051	592901	0	33876.1	5250.01	305569	0	22.7739	0	60270.1	34.1608
83	A4638641	CRSa	0	19810	406000	0	329662	0	244554	60.6532	36.3919	145.6	0	0
84	A4298581	CRSa	0	5502.01	670601	0	189161	23240	110324	0	0	0	1274	0
85	A1339140	CRSa	0	903.001	687401	0	236300	0	75188.8	34.7935	173.968	0	34.79	0
86	A4849724	CRSb	0	58.3801	11.34	31.1849	8057.89	0	991842	0	0	0	0	0
87	A1995607	CRSb	1539.5	65450.1	161700	9414.1	363344	1001	378840	0	681.587	256.2	14630	1943.82
88	A4316405	CRSb	0	158200	48160	351.624	711968	5488.01	73380.5	747.581	84.6587	0	1281	83.8
89	A4154646	CRSb	1551.07	86800.1	232400	1784.23	465642	4669	194868	438.921	130.04	1890	4816	1406.56
90	A4450783	CRSb	0	94500.1	319200	27.2785	516035	177.1	68725.3	1641.65	40.9177	0	0	0
91	A4288714	CRSb	812.801	11900	333900	2062.11	489953	3101	147915	2679.23	0	3087	3192	617.127
92	A4841281	CRSb	0	16030	426300	38.1966	366109	313.6	185757	5576.71	0	0	8.47001	0
93	A3088181	CRSb	0	10080	105700	3040.49	848527	0	29497	1082.91	580.417	0	286.3	883.2
94	A4650085	CRSb	0	46130	361200	23.2219	426320	96.6001	165787	7.93066	154.973	0	0	39.6533
95	A623433	CRSb	0	75600.1	52780.1	166.502	743265	1491	119744	235.062	4005.84	0	1120	1625.84
96	A4718274	CRSb	0	10500	95200.1	0	347313	14980	531624	0	146.859	0	0	0
97	A4444337	CRSb	0	4459	547401	0	403908	39.76	34405.7	9432.7	0	0	33.74	11.6304
98	A4741907	CRSb	0	4557	257600	0	498164	8960.01	229071	1047.81	205.241	0	259	0
99	A5074844	CRSb	0	45430	253400	279.786	637276	0	62572.2	0	1054.55	0	0	0
100	A3613855	CRSb	0	33810	18620	29.288	907766	945.001	38609.8	29.288	0	109.9	68.2501	14.644
101	A4346058	CRSb	0	39830	642601	4.6449	292611	341.6	24477.3	8.32837	24.9851	0	203	0
102	A4444334	CRSb	0	47320	42770	101.063	890301	471.1	17290.8	37.2337	545.278	0	499.8	664.887
103	A5105232	CRSb	0	20300	117.6	0	978657	0	800.018	0	0	74.9001	0	21.3338
104	A3235182	CRSb	0	3682	347200	0	543181	149.1	101214	3620.12	89.3856	0	462	104.283
105	A5173099	CRSb	0	12950	100800	0	640438	5341.01	21497.9	0	3995.95	0	214900	0
106	A4913884	CRSb	0	647.501	432600	0	172728	19530	362165	0	29.8388	0	11900	0
107	A4717038	CRSb	0	43120	44590	99.9069	793713	62510.1	55326.3	0	660.495	0	0	0
108	A4497438	CRSb	355.383	7560.01	54.8801	0	946494	0	45481.3	29.6553	12.7094	0	0	0
109	A4436948	CRSb	150.236	352800	149100	10.4332	432360	10920	52279.9	53.6556	128.773	0	1680	123.408
110	A2146865	CRSb	436.723	10430	465500	206.778	420459	191.8	37776.2	220.607	22.3689	0	62300.1	89.4075
111	A794112	CRSb	60.8421	9520.01	137900	3179.73	391817	539.001	446275	80.0554	156.909	0	8400.01	1713.32
112	A3220195	CRSb	0	102900	1687	2265.57	847046	38.85	46206.6	0	0	0	26.11	101.563
113	A4442187	CRSb	44.3854	25060	345100	692.117	545333	36190	44347.2	324.301	171.759	151.2	608.301	1907.66
114	A5166420	CRSb	0	53970.1	54740.1	479.26	884975	17.43	5879.38	0	0	0	0	0
115	A3333605	CRSb	17.2918	3892	5229.01	21.1643	343556	61.8801	647193	0	6.82466	0	7.07001	14.336
116	A3407601	CRSb	0	156800	146300	2228.3	447650	0	242770	969.943	3483.66	0	26.67	0
117	A4910062	CRSb	0	19530	155400	0	617564	371	206963	0	157.515	0	28.14	0
118	A5108516	CRSb	0	86800.1	253400	0	377745	86800.1	90588.1	51.0356	2725.3	1050	100100	40.8285
119	A4511455	CRSb	1199.97	121100	178500	535.097	615516	1806	75726.4	3478.64	933.938	0	473.9	377.327
120	A4523722	CRSb	0	3731	263200	0	690281	0	42922.2	0	12.9056	0	0	0
121	A4984994	CRSb	0	21280	336700	228.391	635623	0	6415.72	0	0	0	0	62.2885
122	A2591419	CRSb	291.565	23800	20580	111.443	922005	51.4501	24712.5	7556.73	298.553	0	0	22.8248
123	A4638641	CRSb	61.034	6573.01	398300	0	496924	0	98135.6	80.1525	237.594	6.05501	0	0
124	A5075712	CRSb	0	805.001	602001	9.74983	29234.6	0	313705	0	38.9993	267.4	53760.1	428.701
125	A3384764	CRSb	0	192500	164500	4437.83	546561	2009	80323	632.493	4534.41	206.5	2282	1777.22
126	A4304376	CRSb	0	418.6	530601	0	288392	1120	179083	0	0	0	188.3	0
127	A4298581	CRSb	148.896	12600	275100	0	609812	6699.01	28831.7	0	554.977	0	66150.1	0
128	A1339140	CRSb	0	21070	71400.1	130.705	116230	270.9	790119	84.2512	343.023	30.1	331.8	42.1256
129	A4849724	CRSc	0	64.2601	812.001	0	14142.5	0	984981	0	0	0	0	0
130	A4316405	CRSc	0	193900	82600.1	0	660435	1596	50967.4	0	0	0	10570	0
131	A4154646	CRSc	0	50960.1	75600.1	0	817929	594.301	52296.9	0	23.2948	0	2331	396.012
132	A4288714	CRSc	0	1540	319900	22.8802	573209	171.5	93425	11.4401	0	17.15	11900	22.8802
133	A4841281	CRSc	0	25550	483700	0	163953	0	326452	0	0	0	0	0
134	A3088181	CRSc	0	65730.1	47880	35.8749	871297	34.3	13252.9	670.464	24.7111	28.56	791.001	43.9615
135	A4650085	CRSc	0	45360	551601	188.169	399506	0	3104.79	0	0	0	0	0
136	A623433	CRSc	19.2247	25900	6727.01	0	949805	105.7	16600.5	48.0617	278.758	19.25	317.1	201.859
137	A4718274	CRSc	0	264600	30450	171.388	617585	756.001	84445.4	0	465.196	660.801	833.001	0
138	A4444337	CRSc	0	7840.01	309400	91.9588	598464	185.5	83481.4	0	0	35.77	260.4	10.2176
139	A4741907	CRSc	56.7323	2247	515201	0	346710	7630.01	126608	1191.38	0	0	321.3	0
140	A5074844	CRSc	0	61040.1	1106	592.237	935137	12.25	2049.37	0	12.7033	0	0	51.9973
141	A3613855	CRSc	0	1330	1519	827.397	974444	0	21052.7	0	0	735.001	0	91.933
142	A4346058	CRSc	0	17430	4900	0	780755	194.6	196100	0	378.719	0	249.2	0
143	A4444334	CRSc	0	9730.01	105000	34.1379	265103	420.7	619159	22.7586	0	79.8001	714.001	102.414
144	A3235182	CRSc	0	5278.01	501901	0	370034	231	121965	0	0	337.4	212.8	71.0442
145	A5173099	CRSc	171.317	86100.1	4578	8193.87	831575	0	67717.3	0	0	0	459.2	743.769
146	A4913884	CRSc	0	1400	693701	14.1585	253433	16520	35133.9	0	0	0	35.42	0
147	A4717038	CRSc	0	200900	79100.1	2453.07	513331	3304	195221	0	0	0	1988	855.051
148	A4497438	CRSc	0	6349.01	44.03	0	909805	0	83746.1	55.031	0	0	0	0
149	A4436948	CRSc	2403.7	11200	260400	1253.06	470544	11760	227526	68.4916	301.216	205.1	9520.01	115.415
150	A2146865	CRSc	0	23310	419300	161.65	540861	375.2	14287.2	15.6436	0	0	749.001	216.998
151	A794112	CRSc	0	2310	83300.1	49.3158	628598	156.1	276211	58.2613	0	0	8750.01	729.015
152	A3220195	CRSc	0	114100	1379	0	440059	0	444189	0	140.176	0	0	0
153	A4442187	CRSc	1346.83	84700.1	245700	125.078	601503	1827	61395.3	497.542	45.2981	334.6	945.001	1575.87
154	A5166420	CRSc	0	99400.1	501201	0	187600	0	211744	0	0	0	0	0
155	A3333605	CRSc	39.6185	2324	12110	0	287232	0	698298	0	0	0	0	9.90463
156	A3407601	CRSc	0	7490.01	812001	20.2878	33991.4	0	146059	0	0	0	0	0
157	A4910062	CRSc	0	10710	30.59	45.6715	241240	0	747951	0	0	0	0	12.8023
158	A5108516	CRSc	0	93100.1	1442	762.084	780604	247.8	21036.6	252.271	642.576	100800	19.04	115.004
159	A4511455	CRSc	1517.93	35560	81900.1	656.709	674472	2184	202814	741.647	20.2192	0	111.3	70.7672
160	A4523722	CRSc	0	6902.01	145.6	0	594976	81.2001	397882	0	0	0	0	11.6618
161	A4984994	CRSc	0	373.8	896001	0	100892	0	210.851	0	0	0	0	0
162	A2591419	CRSc	0	7770.01	798001	11.7477	174697	216.3	22067.2	45.8332	0	0	0	0
163	A4638641	CRSc	2000.8	1232	8960.01	0	972693	0	15108.8	0	0	0	0	0
164	A5075712	CRSc	0	938.001	693701	0	150697	118.3	154590	0	0	272.3	0	0
165	A3384764	CRSc	0	150500	55930.1	134.904	719533	854.001	62568	33.8088	6.47577	0	2275	8119.9
166	A4298581	CRSc	0	5040.01	784001	0	107530	77000.1	26838	0	0	0	0	0

## Sheet: figures 2d-e
Figures 2d-e
Taxonomy matrix used to calculate figures 2d-e
	subject	Stage2	k__Archaea	k__Archaea.p__Crenarchaeota	k__Archaea.p__Crenarchaeota.c__MCG	k__Archaea.p__Crenarchaeota.c__Thaumarchaeota	k__Archaea.p__Crenarchaeota.c__Thaumarchaeota.o__Cenarchaeales	k__Archaea.p__Crenarchaeota.c__Thaumarchaeota.o__Cenarchaeales.f__SAGMA.X	k__Archaea.p__Crenarchaeota.c__Thaumarchaeota.o__Cenarchaeales.f__SAGMA.X.g__Nitrosotalea	k__Archaea.p__Crenarchaeota.c__Thaumarchaeota.o__Cenarchaeales.f__SAGMA.X.g__Nitrosotalea.s__devanaterra	k__Archaea.p__Crenarchaeota.c__Thaumarchaeota.o__Nitrososphaerales	k__Archaea.p__Crenarchaeota.c__Thaumarchaeota.o__Nitrososphaerales.f__Nitrososphaeraceae	k__Archaea.p__Crenarchaeota.c__Thaumarchaeota.o__Nitrososphaerales.f__Nitrososphaeraceae.g__Candidatus.Nitrososphaera	k__Archaea.p__Crenarchaeota.c__Thaumarchaeota.o__Nitrososphaerales.f__Nitrososphaeraceae.g__Candidatus.Nitrososphaera.s__SCA1170	k__Archaea.p__Euryarchaeota	k__Archaea.p__Euryarchaeota.c__Halobacteria	k__Archaea.p__Euryarchaeota.c__Halobacteria.o__Halobacteriales	k__Archaea.p__Euryarchaeota.c__Halobacteria.o__Halobacteriales.f__Halobacteriaceae	k__Archaea.p__Euryarchaeota.c__Halobacteria.o__Halobacteriales.f__Halobacteriaceae.g__ArcF12	k__Archaea.p__Euryarchaeota.c__Halobacteria.o__Halobacteriales.f__Halobacteriaceae.g__Haloarcula	k__Archaea.p__Euryarchaeota.c__Halobacteria.o__Halobacteriales.f__Halobacteriaceae.g__Halobacteriaceae	k__Archaea.p__Euryarchaeota.c__Halobacteria.o__Halobacteriales.f__Halobacteriaceae.g__Halobacteriaceae.s__GX3	k__Archaea.p__Euryarchaeota.c__Halobacteria.o__Halobacteriales.f__Halobacteriaceae.g__Halobacteriaceae.s__R30	k__Archaea.p__Euryarchaeota.c__Halobacteria.o__Halobacteriales.f__Halobacteriaceae.g__Halobacterium	k__Archaea.p__Euryarchaeota.c__Halobacteria.o__Halobacteriales.f__Halobacteriaceae.g__Halobaculum	k__Archaea.p__Euryarchaeota.c__Halobacteria.o__Halobacteriales.f__Halobacteriaceae.g__Halococcus	k__Archaea.p__Euryarchaeota.c__Halobacteria.o__Halobacteriales.f__Halobacteriaceae.g__Halococcus.s__hamelinensis	k__Archaea.p__Euryarchaeota.c__Halobacteria.o__Halobacteriales.f__Halobacteriaceae.g__Halogeometricum	k__Archaea.p__Euryarchaeota.c__Halobacteria.o__Halobacteriales.f__Halobacteriaceae.g__Halogranum	k__Archaea.p__Euryarchaeota.c__Halobacteria.o__Halobacteriales.f__Halobacteriaceae.g__Halolamina	k__Archaea.p__Euryarchaeota.c__Halobacteria.o__Halobacteriales.f__Halobacteriaceae.g__Halomicrobium	k__Archaea.p__Euryarchaeota.c__Halobacteria.o__Halobacteriales.f__Halobacteriaceae.g__Haloplanus	k__Archaea.p__Euryarchaeota.c__Halobacteria.o__Halobacteriales.f__Halobacteriaceae.g__Halorhabdus	k__Archaea.p__Euryarchaeota.c__Halobacteria.o__Halobacteriales.f__Halobacteriaceae.g__Halorubrum	k__Archaea.p__Euryarchaeota.c__Halobacteria.o__Halobacteriales.f__Halobacteriaceae.g__Halorubrum.s__alkaliphilum	k__Archaea.p__Euryarchaeota.c__Halobacteria.o__Halobacteriales.f__Halobacteriaceae.g__Natronomonas	k__Archaea.p__Euryarchaeota.c__Methanobacteria	k__Archaea.p__Euryarchaeota.c__Methanobacteria.o__Methanobacteriales	k__Archaea.p__Euryarchaeota.c__Methanobacteria.o__Methanobacteriales.f__Methanobacteriaceae	k__Archaea.p__Euryarchaeota.c__Methanobacteria.o__Methanobacteriales.f__Methanobacteriaceae.g__Methanobrevibacter	k__Archaea.p__Euryarchaeota.c__Methanobacteria.o__Methanobacteriales.f__Methanobacteriaceae.g__Methanobrevibacter.s__arboriphilus	k__Archaea.p__Euryarchaeota.c__Methanobacteria.o__Methanobacteriales.f__Methanobacteriaceae.g__Methanosphaera	k__Archaea.p__Euryarchaeota.c__Thermoplasmata	k__Archaea.p__Euryarchaeota.c__Thermoplasmata.o__E2	k__Archaea.p__Euryarchaeota.c__Thermoplasmata.o__E2.f__TMEG	k__Archaea.p__Euryarchaeota.c__Thermoplasmata.o__E2.f__.Methanomassiliicoccaceae.	k__Archaea.p__Euryarchaeota.c__Thermoplasmata.o__E2.f__.Methanomassiliicoccaceae..g__vadinCA11	k__Bacteria	k__Bacteria.p__AD3
1	A4849724	CRSa	0	0	0	0	0	0	0	0	0	0	0	0	0	0	0	0	0	0	0	0	0	0	0	0	0	0	0	0	0	0	0	0	0	0	0	0	0	0	0	0	0	0	0	0	0	142857	0
2	A4849724	CRSb	0	0	0	0	0	0	0	0	0	0	0	0	0	0	0	0	0	0	0	0	0	0	0	0	0	0	0	0	0	0	0	0	0	0	0	0	0	0	0	0	0	0	0	0	0	142857	0
3	A4849724	CRSc	0	0	0	0	0	0	0	0	0	0	0	0	0	0	0	0	0	0	0	0	0	0	0	0	0	0	0	0	0	0	0	0	0	0	0	0	0	0	0	0	0	0	0	0	0	142857	0
4	A4849724	FCa	0	0	0	0	0	0	0	0	0	0	0	0	0	0	0	0	0	0	0	0	0	0	0	0	0	0	0	0	0	0	0	0	0	0	0	0	0	0	0	0	0	0	0	0	0	142857	0
5	A4849724	FCb	0	0	0	0	0	0	0	0	0	0	0	0	0	0	0	0	0	0	0	0	0	0	0	0	0	0	0	0	0	0	0	0	0	0	0	0	0	0	0	0	0	0	0	0	0	142857	0
10	A1995607	CRSb	219.929	0	0	0	0	0	0	0	0	0	0	0	219.929	219.929	219.929	219.929	0	0	0	0	0	0	0	3.9099	3.9099	0	0	0	0	0	0	197.503	0	18.5164	0	0	0	0	0	0	0	0	0	0	0	142637	0
11	A1995607	FCa	0	0	0	0	0	0	0	0	0	0	0	0	0	0	0	0	0	0	0	0	0	0	0	0	0	0	0	0	0	0	0	0	0	0	0	0	0	0	0	0	0	0	0	0	0	142857	0
15	A4316405	CRSa	0	0	0	0	0	0	0	0	0	0	0	0	0	0	0	0	0	0	0	0	0	0	0	0	0	0	0	0	0	0	0	0	0	0	0	0	0	0	0	0	0	0	0	0	0	142857	0
16	A4316405	CRSb	0	0	0	0	0	0	0	0	0	0	0	0	0	0	0	0	0	0	0	0	0	0	0	0	0	0	0	0	0	0	0	0	0	0	0	0	0	0	0	0	0	0	0	0	0	142857	0
17	A4316405	CRSc	0	0	0	0	0	0	0	0	0	0	0	0	0	0	0	0	0	0	0	0	0	0	0	0	0	0	0	0	0	0	0	0	0	0	0	0	0	0	0	0	0	0	0	0	0	142857	0
18	A4316405	FCb	1.87708	0	0	0	0	0	0	0	0	0	0	0	1.87708	0	0	0	0	0	0	0	0	0	0	0	0	0	0	0	0	0	0	0	0	0	1.87708	1.87708	1.87708	1.87708	0	0	0	0	0	0	0	142855	0
27	A4154646	CRSa	0	0	0	0	0	0	0	0	0	0	0	0	0	0	0	0	0	0	0	0	0	0	0	0	0	0	0	0	0	0	0	0	0	0	0	0	0	0	0	0	0	0	0	0	0	142857	0
28	A4154646	CRSb	221.582	0	0	0	0	0	0	0	0	0	0	0	221.582	204.054	204.054	204.054	0	46.138	25.1635	0	25.1635	0	0	0	0	0	0	35.9938	0	0	6.45218	12.2591	0	36.3135	17.5281	17.5281	17.5281	17.5281	0	0	0	0	0	0	0	142636	0
29	A4154646	CRSc	0	0	0	0	0	0	0	0	0	0	0	0	0	0	0	0	0	0	0	0	0	0	0	0	0	0	0	0	0	0	0	0	0	0	0	0	0	0	0	0	0	0	0	0	0	142857	0
30	A4154646	FCa	0	0	0	0	0	0	0	0	0	0	0	0	0	0	0	0	0	0	0	0	0	0	0	0	0	0	0	0	0	0	0	0	0	0	0	0	0	0	0	0	0	0	0	0	0	142857	0
31	A4154646	FCb	0	0	0	0	0	0	0	0	0	0	0	0	0	0	0	0	0	0	0	0	0	0	0	0	0	0	0	0	0	0	0	0	0	0	0	0	0	0	0	0	0	0	0	0	0	142857	0
32	A4450783	CRSb	0	0	0	0	0	0	0	0	0	0	0	0	0	0	0	0	0	0	0	0	0	0	0	0	0	0	0	0	0	0	0	0	0	0	0	0	0	0	0	0	0	0	0	0	0	142857	0
33	A4288714	CRSa	0	0	0	0	0	0	0	0	0	0	0	0	0	0	0	0	0	0	0	0	0	0	0	0	0	0	0	0	0	0	0	0	0	0	0	0	0	0	0	0	0	0	0	0	0	142857	0
34	A4288714	CRSb	116.114	0	0	0	0	0	0	0	0	0	0	0	116.114	0	0	0	0	0	0	0	0	0	0	0	0	0	0	0	0	0	0	0	0	0	116.114	116.114	116.114	116.114	0	0	0	0	0	0	0	142741	0
35	A4288714	CRSc	0	0	0	0	0	0	0	0	0	0	0	0	0	0	0	0	0	0	0	0	0	0	0	0	0	0	0	0	0	0	0	0	0	0	0	0	0	0	0	0	0	0	0	0	0	142857	0
36	A4288714	FCa	0	0	0	0	0	0	0	0	0	0	0	0	0	0	0	0	0	0	0	0	0	0	0	0	0	0	0	0	0	0	0	0	0	0	0	0	0	0	0	0	0	0	0	0	0	142857	0
37	A4288714	FCb	0	0	0	0	0	0	0	0	0	0	0	0	0	0	0	0	0	0	0	0	0	0	0	0	0	0	0	0	0	0	0	0	0	0	0	0	0	0	0	0	0	0	0	0	0	142857	0
40	A4841281	CRSa	0	0	0	0	0	0	0	0	0	0	0	0	0	0	0	0	0	0	0	0	0	0	0	0	0	0	0	0	0	0	0	0	0	0	0	0	0	0	0	0	0	0	0	0	0	142857	0
41	A4841281	CRSb	0	0	0	0	0	0	0	0	0	0	0	0	0	0	0	0	0	0	0	0	0	0	0	0	0	0	0	0	0	0	0	0	0	0	0	0	0	0	0	0	0	0	0	0	0	142857	0
42	A4841281	CRSc	0	0	0	0	0	0	0	0	0	0	0	0	0	0	0	0	0	0	0	0	0	0	0	0	0	0	0	0	0	0	0	0	0	0	0	0	0	0	0	0	0	0	0	0	0	142857	0
43	A4841281	FCb	0	0	0	0	0	0	0	0	0	0	0	0	0	0	0	0	0	0	0	0	0	0	0	0	0	0	0	0	0	0	0	0	0	0	0	0	0	0	0	0	0	0	0	0	0	142857	0
44	A3088181	CRSa	0	0	0	0	0	0	0	0	0	0	0	0	0	0	0	0	0	0	0	0	0	0	0	0	0	0	0	0	0	0	0	0	0	0	0	0	0	0	0	0	0	0	0	0	0	142857	0
45	A3088181	CRSb	0	0	0	0	0	0	0	0	0	0	0	0	0	0	0	0	0	0	0	0	0	0	0	0	0	0	0	0	0	0	0	0	0	0	0	0	0	0	0	0	0	0	0	0	0	142857	0
46	A3088181	CRSc	0	0	0	0	0	0	0	0	0	0	0	0	0	0	0	0	0	0	0	0	0	0	0	0	0	0	0	0	0	0	0	0	0	0	0	0	0	0	0	0	0	0	0	0	0	142857	0
47	A3088181	FCa	0	0	0	0	0	0	0	0	0	0	0	0	0	0	0	0	0	0	0	0	0	0	0	0	0	0	0	0	0	0	0	0	0	0	0	0	0	0	0	0	0	0	0	0	0	142857	0
48	A3088181	FCb	0	0	0	0	0	0	0	0	0	0	0	0	0	0	0	0	0	0	0	0	0	0	0	0	0	0	0	0	0	0	0	0	0	0	0	0	0	0	0	0	0	0	0	0	0	142857	0
57	A4650085	CRSa	0	0	0	0	0	0	0	0	0	0	0	0	0	0	0	0	0	0	0	0	0	0	0	0	0	0	0	0	0	0	0	0	0	0	0	0	0	0	0	0	0	0	0	0	0	142857	0
58	A4650085	CRSb	0	0	0	0	0	0	0	0	0	0	0	0	0	0	0	0	0	0	0	0	0	0	0	0	0	0	0	0	0	0	0	0	0	0	0	0	0	0	0	0	0	0	0	0	0	142857	0
59	A4650085	CRSc	0	0	0	0	0	0	0	0	0	0	0	0	0	0	0	0	0	0	0	0	0	0	0	0	0	0	0	0	0	0	0	0	0	0	0	0	0	0	0	0	0	0	0	0	0	142857	0
60	A4650085	FCa	0	0	0	0	0	0	0	0	0	0	0	0	0	0	0	0	0	0	0	0	0	0	0	0	0	0	0	0	0	0	0	0	0	0	0	0	0	0	0	0	0	0	0	0	0	142857	0
61	A4650085	FCb	0	0	0	0	0	0	0	0	0	0	0	0	0	0	0	0	0	0	0	0	0	0	0	0	0	0	0	0	0	0	0	0	0	0	0	0	0	0	0	0	0	0	0	0	0	142857	0
62	A623433	CRSa	0	0	0	0	0	0	0	0	0	0	0	0	0	0	0	0	0	0	0	0	0	0	0	0	0	0	0	0	0	0	0	0	0	0	0	0	0	0	0	0	0	0	0	0	0	142857	0
63	A623433	CRSb	0	0	0	0	0	0	0	0	0	0	0	0	0	0	0	0	0	0	0	0	0	0	0	0	0	0	0	0	0	0	0	0	0	0	0	0	0	0	0	0	0	0	0	0	0	142857	0
64	A623433	CRSc	2.74638	0	0	0	0	0	0	0	0	0	0	0	2.74638	0	0	0	0	0	0	0	0	0	0	0	0	0	0	0	0	0	0	0	0	0	2.74638	2.74638	2.74638	2.74638	0	0	0	0	0	0	0	142854	0
65	A623433	FCa	0	0	0	0	0	0	0	0	0	0	0	0	0	0	0	0	0	0	0	0	0	0	0	0	0	0	0	0	0	0	0	0	0	0	0	0	0	0	0	0	0	0	0	0	0	142857	0
66	A623433	FCb	0	0	0	0	0	0	0	0	0	0	0	0	0	0	0	0	0	0	0	0	0	0	0	0	0	0	0	0	0	0	0	0	0	0	0	0	0	0	0	0	0	0	0	0	0	142857	0
78	A4718274	CRSa	0	0	0	0	0	0	0	0	0	0	0	0	0	0	0	0	0	0	0	0	0	0	0	0	0	0	0	0	0	0	0	0	0	0	0	0	0	0	0	0	0	0	0	0	0	142857	0
79	A4718274	CRSb	0	0	0	0	0	0	0	0	0	0	0	0	0	0	0	0	0	0	0	0	0	0	0	0	0	0	0	0	0	0	0	0	0	0	0	0	0	0	0	0	0	0	0	0	0	142857	0
80	A4718274	CRSc	0	0	0	0	0	0	0	0	0	0	0	0	0	0	0	0	0	0	0	0	0	0	0	0	0	0	0	0	0	0	0	0	0	0	0	0	0	0	0	0	0	0	0	0	0	142857	0
81	A4718274	FCa	0	0	0	0	0	0	0	0	0	0	0	0	0	0	0	0	0	0	0	0	0	0	0	0	0	0	0	0	0	0	0	0	0	0	0	0	0	0	0	0	0	0	0	0	0	142857	0
82	A4444337	CRSa	0	0	0	0	0	0	0	0	0	0	0	0	0	0	0	0	0	0	0	0	0	0	0	0	0	0	0	0	0	0	0	0	0	0	0	0	0	0	0	0	0	0	0	0	0	142857	0
83	A4444337	CRSb	0	0	0	0	0	0	0	0	0	0	0	0	0	0	0	0	0	0	0	0	0	0	0	0	0	0	0	0	0	0	0	0	0	0	0	0	0	0	0	0	0	0	0	0	0	142857	0
84	A4444337	CRSc	0	0	0	0	0	0	0	0	0	0	0	0	0	0	0	0	0	0	0	0	0	0	0	0	0	0	0	0	0	0	0	0	0	0	0	0	0	0	0	0	0	0	0	0	0	142857	0
85	A4444337	FCa	86.9666	0	0	0	0	0	0	0	0	0	0	0	86.9666	86.9666	86.9666	86.9666	0	0	18.7575	18.7575	0	0	0	0	0	17.0523	0	8.52614	0	0	0	18.7575	0	23.8732	0	0	0	0	0	0	0	0	0	0	0	142770	0
86	A4444337	FCb	0	0	0	0	0	0	0	0	0	0	0	0	0	0	0	0	0	0	0	0	0	0	0	0	0	0	0	0	0	0	0	0	0	0	0	0	0	0	0	0	0	0	0	0	0	142857	0
87	A4741907	CRSa	2.44463	0	0	0	0	0	0	0	0	0	0	0	2.44463	0	0	0	0	0	0	0	0	0	0	0	0	0	0	0	0	0	0	0	0	0	2.44463	2.44463	2.44463	2.44463	0	0	0	0	0	0	0	142855	0
88	A4741907	CRSb	0	0	0	0	0	0	0	0	0	0	0	0	0	0	0	0	0	0	0	0	0	0	0	0	0	0	0	0	0	0	0	0	0	0	0	0	0	0	0	0	0	0	0	0	0	142857	0
89	A4741907	CRSc	8.1046	0	0	0	0	0	0	0	0	0	0	0	8.1046	0	0	0	0	0	0	0	0	0	0	0	0	0	0	0	0	0	0	0	0	0	8.1046	8.1046	8.1046	8.1046	0	0	0	0	0	0	0	142849	0
90	A4741907	FCa	0	0	0	0	0	0	0	0	0	0	0	0	0	0	0	0	0	0	0	0	0	0	0	0	0	0	0	0	0	0	0	0	0	0	0	0	0	0	0	0	0	0	0	0	0	142857	0
91	A4741907	FCb	12.507	0	0	0	0	0	0	0	0	0	0	0	12.507	0	0	0	0	0	0	0	0	0	0	0	0	0	0	0	0	0	0	0	0	0	12.507	12.507	12.507	12.507	0	0	0	0	0	0	0	142845	0
92	A5074844	CRSb	0	0	0	0	0	0	0	0	0	0	0	0	0	0	0	0	0	0	0	0	0	0	0	0	0	0	0	0	0	0	0	0	0	0	0	0	0	0	0	0	0	0	0	0	0	142857	0
93	A5074844	CRSc	0	0	0	0	0	0	0	0	0	0	0	0	0	0	0	0	0	0	0	0	0	0	0	0	0	0	0	0	0	0	0	0	0	0	0	0	0	0	0	0	0	0	0	0	0	142857	0
94	A5074844	FCb	0	0	0	0	0	0	0	0	0	0	0	0	0	0	0	0	0	0	0	0	0	0	0	0	0	0	0	0	0	0	0	0	0	0	0	0	0	0	0	0	0	0	0	0	0	142857	0
99	A3613855	CRSb	0	0	0	0	0	0	0	0	0	0	0	0	0	0	0	0	0	0	0	0	0	0	0	0	0	0	0	0	0	0	0	0	0	0	0	0	0	0	0	0	0	0	0	0	0	142857	0
100	A3613855	CRSc	0	0	0	0	0	0	0	0	0	0	0	0	0	0	0	0	0	0	0	0	0	0	0	0	0	0	0	0	0	0	0	0	0	0	0	0	0	0	0	0	0	0	0	0	0	142857	0
101	A3613855	FCb	0	0	0	0	0	0	0	0	0	0	0	0	0	0	0	0	0	0	0	0	0	0	0	0	0	0	0	0	0	0	0	0	0	0	0	0	0	0	0	0	0	0	0	0	0	142857	0
112	A4346058	CRSb	0	0	0	0	0	0	0	0	0	0	0	0	0	0	0	0	0	0	0	0	0	0	0	0	0	0	0	0	0	0	0	0	0	0	0	0	0	0	0	0	0	0	0	0	0	142857	0
113	A4346058	CRSc	0	0	0	0	0	0	0	0	0	0	0	0	0	0	0	0	0	0	0	0	0	0	0	0	0	0	0	0	0	0	0	0	0	0	0	0	0	0	0	0	0	0	0	0	0	142857	0
114	A4346058	FCa	0	0	0	0	0	0	0	0	0	0	0	0	0	0	0	0	0	0	0	0	0	0	0	0	0	0	0	0	0	0	0	0	0	0	0	0	0	0	0	0	0	0	0	0	0	142857	0
115	A4346058	FCb	0	0	0	0	0	0	0	0	0	0	0	0	0	0	0	0	0	0	0	0	0	0	0	0	0	0	0	0	0	0	0	0	0	0	0	0	0	0	0	0	0	0	0	0	0	142857	0
121	A4444334	CRSa	0	0	0	0	0	0	0	0	0	0	0	0	0	0	0	0	0	0	0	0	0	0	0	0	0	0	0	0	0	0	0	0	0	0	0	0	0	0	0	0	0	0	0	0	0	142857	0
122	A4444334	CRSb	0	0	0	0	0	0	0	0	0	0	0	0	0	0	0	0	0	0	0	0	0	0	0	0	0	0	0	0	0	0	0	0	0	0	0	0	0	0	0	0	0	0	0	0	0	142857	0
123	A4444334	CRSc	0	0	0	0	0	0	0	0	0	0	0	0	0	0	0	0	0	0	0	0	0	0	0	0	0	0	0	0	0	0	0	0	0	0	0	0	0	0	0	0	0	0	0	0	0	142857	0
124	A4444334	FCb	0	0	0	0	0	0	0	0	0	0	0	0	0	0	0	0	0	0	0	0	0	0	0	0	0	0	0	0	0	0	0	0	0	0	0	0	0	0	0	0	0	0	0	0	0	142857	0
131	A5105232	CRSa	0	0	0	0	0	0	0	0	0	0	0	0	0	0	0	0	0	0	0	0	0	0	0	0	0	0	0	0	0	0	0	0	0	0	0	0	0	0	0	0	0	0	0	0	0	142857	0
132	A5105232	CRSb	0	0	0	0	0	0	0	0	0	0	0	0	0	0	0	0	0	0	0	0	0	0	0	0	0	0	0	0	0	0	0	0	0	0	0	0	0	0	0	0	0	0	0	0	0	142857	0
133	A5105232	FCb	0	0	0	0	0	0	0	0	0	0	0	0	0	0	0	0	0	0	0	0	0	0	0	0	0	0	0	0	0	0	0	0	0	0	0	0	0	0	0	0	0	0	0	0	0	142857	0
134	A3235182	CRSa	0	0	0	0	0	0	0	0	0	0	0	0	0	0	0	0	0	0	0	0	0	0	0	0	0	0	0	0	0	0	0	0	0	0	0	0	0	0	0	0	0	0	0	0	0	142857	0
135	A3235182	CRSb	0	0	0	0	0	0	0	0	0	0	0	0	0	0	0	0	0	0	0	0	0	0	0	0	0	0	0	0	0	0	0	0	0	0	0	0	0	0	0	0	0	0	0	0	0	142857	0
136	A3235182	CRSc	0	0	0	0	0	0	0	0	0	0	0	0	0	0	0	0	0	0	0	0	0	0	0	0	0	0	0	0	0	0	0	0	0	0	0	0	0	0	0	0	0	0	0	0	0	142857	0
137	A3235182	FCa	0	0	0	0	0	0	0	0	0	0	0	0	0	0	0	0	0	0	0	0	0	0	0	0	0	0	0	0	0	0	0	0	0	0	0	0	0	0	0	0	0	0	0	0	0	142857	0
138	A3235182	FCb	0	0	0	0	0	0	0	0	0	0	0	0	0	0	0	0	0	0	0	0	0	0	0	0	0	0	0	0	0	0	0	0	0	0	0	0	0	0	0	0	0	0	0	0	0	142857	0
139	A5173099	CRSb	0	0	0	0	0	0	0	0	0	0	0	0	0	0	0	0	0	0	0	0	0	0	0	0	0	0	0	0	0	0	0	0	0	0	0	0	0	0	0	0	0	0	0	0	0	142857	0
140	A5173099	CRSc	24.4739	0	0	0	0	0	0	0	0	0	0	0	24.4739	24.4739	24.4739	24.4739	0	0	0	0	0	0	0	0	0	0	0	0	0	0	0	17.9077	17.9077	0	0	0	0	0	0	0	0	0	0	0	0	142833	0
141	A4913884	CRSa	0	0	0	0	0	0	0	0	0	0	0	0	0	0	0	0	0	0	0	0	0	0	0	0	0	0	0	0	0	0	0	0	0	0	0	0	0	0	0	0	0	0	0	0	0	142857	0
142	A4913884	CRSb	0	0	0	0	0	0	0	0	0	0	0	0	0	0	0	0	0	0	0	0	0	0	0	0	0	0	0	0	0	0	0	0	0	0	0	0	0	0	0	0	0	0	0	0	0	142857	0
143	A4913884	CRSc	0	0	0	0	0	0	0	0	0	0	0	0	0	0	0	0	0	0	0	0	0	0	0	0	0	0	0	0	0	0	0	0	0	0	0	0	0	0	0	0	0	0	0	0	0	142857	0
144	A4913884	FCb	0	0	0	0	0	0	0	0	0	0	0	0	0	0	0	0	0	0	0	0	0	0	0	0	0	0	0	0	0	0	0	0	0	0	0	0	0	0	0	0	0	0	0	0	0	142857	0
145	A4717038	CRSb	0	0	0	0	0	0	0	0	0	0	0	0	0	0	0	0	0	0	0	0	0	0	0	0	0	0	0	0	0	0	0	0	0	0	0	0	0	0	0	0	0	0	0	0	0	142857	0
146	A4717038	CRSc	0	0	0	0	0	0	0	0	0	0	0	0	0	0	0	0	0	0	0	0	0	0	0	0	0	0	0	0	0	0	0	0	0	0	0	0	0	0	0	0	0	0	0	0	0	142857	0
147	A4717038	FCa	0	0	0	0	0	0	0	0	0	0	0	0	0	0	0	0	0	0	0	0	0	0	0	0	0	0	0	0	0	0	0	0	0	0	0	0	0	0	0	0	0	0	0	0	0	142857	0
148	A4717038	FCb	0	0	0	0	0	0	0	0	0	0	0	0	0	0	0	0	0	0	0	0	0	0	0	0	0	0	0	0	0	0	0	0	0	0	0	0	0	0	0	0	0	0	0	0	0	142857	0
158	A4497438	CRSa	1.58375	0	0	0	0	0	0	0	0	0	0	0	1.58375	0	0	0	0	0	0	0	0	0	0	0	0	0	0	0	0	0	0	0	0	0	0	0	0	0	0	0	1.58375	1.58375	0	1.58375	1.58375	142856	0
159	A4497438	CRSb	50.7689	0	0	0	0	0	0	0	0	0	0	0	50.7689	0	0	0	0	0	0	0	0	0	0	0	0	0	0	0	0	0	0	0	0	0	38.8615	38.8615	38.8615	38.8615	0	0	11.9074	11.9074	0	11.9074	11.9074	142806	0
160	A4497438	CRSc	0	0	0	0	0	0	0	0	0	0	0	0	0	0	0	0	0	0	0	0	0	0	0	0	0	0	0	0	0	0	0	0	0	0	0	0	0	0	0	0	0	0	0	0	0	142857	0
161	A4497438	FCa	244.312	0	0	0	0	0	0	0	0	0	0	0	244.312	0	0	0	0	0	0	0	0	0	0	0	0	0	0	0	0	0	0	0	0	0	45.1277	45.1277	45.1277	45.1277	0	0	199.184	199.184	0	199.184	199.184	142613	0
162	A4497438	FCb	6.00593	0	0	0	0	0	0	0	0	0	0	0	6.00593	0	0	0	0	0	0	0	0	0	0	0	0	0	0	0	0	0	0	0	0	0	0	0	0	0	0	0	6.00593	6.00593	0	6.00593	6.00593	142851	0
168	A4436948	CRSb	21.4622	0	0	0	0	0	0	0	0	0	0	0	21.4622	9.1981	9.1981	9.1981	0	0	0	0	0	0	0	0	0	0	0	0	0	0	0	0	0	0	12.2641	12.2641	12.2641	12.2641	0	0	0	0	0	0	0	142836	0
169	A4436948	CRSc	352.853	9.46678	0	9.46678	9.46678	9.46678	9.46678	9.46678	0	0	0	0	343.386	333.059	333.059	333.059	0	44.752	8.60616	0	8.60616	15.4911	17.2123	0	0	0	18.9336	55.0794	30.9822	17.2123	15.4911	79.1767	0	0	0	0	0	0	0	0	10.3274	10.3274	10.3274	0	0	142504	8.60616
170	A4436948	FCa	0	0	0	0	0	0	0	0	0	0	0	0	0	0	0	0	0	0	0	0	0	0	0	0	0	0	0	0	0	0	0	0	0	0	0	0	0	0	0	0	0	0	0	0	0	142857	0
171	A4436948	FCb	0	0	0	0	0	0	0	0	0	0	0	0	0	0	0	0	0	0	0	0	0	0	0	0	0	0	0	0	0	0	0	0	0	0	0	0	0	0	0	0	0	0	0	0	0	142857	0
182	A2146865	CRSa	0	0	0	0	0	0	0	0	0	0	0	0	0	0	0	0	0	0	0	0	0	0	0	0	0	0	0	0	0	0	0	0	0	0	0	0	0	0	0	0	0	0	0	0	0	142857	0
183	A2146865	CRSb	62.3889	0	0	0	0	0	0	0	0	0	0	0	62.3889	0	0	0	0	0	0	0	0	0	0	0	0	0	0	0	0	0	0	0	0	0	2.89003	2.89003	2.89003	2.89003	0	0	59.4989	59.4989	0	59.4989	59.4989	142795	0
184	A2146865	CRSc	0	0	0	0	0	0	0	0	0	0	0	0	0	0	0	0	0	0	0	0	0	0	0	0	0	0	0	0	0	0	0	0	0	0	0	0	0	0	0	0	0	0	0	0	0	142857	0
185	A2146865	FCa	0	0	0	0	0	0	0	0	0	0	0	0	0	0	0	0	0	0	0	0	0	0	0	0	0	0	0	0	0	0	0	0	0	0	0	0	0	0	0	0	0	0	0	0	0	142857	0
186	A2146865	FCb	0	0	0	0	0	0	0	0	0	0	0	0	0	0	0	0	0	0	0	0	0	0	0	0	0	0	0	0	0	0	0	0	0	0	0	0	0	0	0	0	0	0	0	0	0	142857	0
187	A794112	CRSa	0	0	0	0	0	0	0	0	0	0	0	0	0	0	0	0	0	0	0	0	0	0	0	0	0	0	0	0	0	0	0	0	0	0	0	0	0	0	0	0	0	0	0	0	0	142857	0
188	A794112	CRSb	8.69172	0	0	0	0	0	0	0	0	0	0	0	8.69172	8.69172	8.69172	8.69172	0	0	0	0	0	0	0	0	0	0	0	0	0	0	0	8.69172	0	0	0	0	0	0	0	0	0	0	0	0	0	142848	0
189	A794112	CRSc	0	0	0	0	0	0	0	0	0	0	0	0	0	0	0	0	0	0	0	0	0	0	0	0	0	0	0	0	0	0	0	0	0	0	0	0	0	0	0	0	0	0	0	0	0	142857	0
190	A794112	FCa	0	0	0	0	0	0	0	0	0	0	0	0	0	0	0	0	0	0	0	0	0	0	0	0	0	0	0	0	0	0	0	0	0	0	0	0	0	0	0	0	0	0	0	0	0	142857	0
191	A794112	FCb	0	0	0	0	0	0	0	0	0	0	0	0	0	0	0	0	0	0	0	0	0	0	0	0	0	0	0	0	0	0	0	0	0	0	0	0	0	0	0	0	0	0	0	0	0	142857	0
192	A3220195	CRSb	0	0	0	0	0	0	0	0	0	0	0	0	0	0	0	0	0	0	0	0	0	0	0	0	0	0	0	0	0	0	0	0	0	0	0	0	0	0	0	0	0	0	0	0	0	142857	0
193	A3220195	CRSc	0	0	0	0	0	0	0	0	0	0	0	0	0	0	0	0	0	0	0	0	0	0	0	0	0	0	0	0	0	0	0	0	0	0	0	0	0	0	0	0	0	0	0	0	0	142857	0
194	A3220195	FCa	0	0	0	0	0	0	0	0	0	0	0	0	0	0	0	0	0	0	0	0	0	0	0	0	0	0	0	0	0	0	0	0	0	0	0	0	0	0	0	0	0	0	0	0	0	142857	0
195	A3220195	FCb	0	0	0	0	0	0	0	0	0	0	0	0	0	0	0	0	0	0	0	0	0	0	0	0	0	0	0	0	0	0	0	0	0	0	0	0	0	0	0	0	0	0	0	0	0	142857	0
196	A4442187	CRSb	6.34077	0	0	0	0	0	0	0	0	0	0	0	6.34077	6.34077	6.34077	6.34077	0	0	0	0	0	0	0	4.1671	4.1671	0	0	0.869468	0	0	0	1.3042	0	0	0	0	0	0	0	0	0	0	0	0	0	142851	0
197	A4442187	CRSc	192.404	0	0	0	0	0	0	0	0	0	0	0	192.404	192.404	192.404	192.404	0	0	0	0	0	0	0	0	0	0	0	0	0	0	0	0	0	192.404	0	0	0	0	0	0	0	0	0	0	0	142665	0
198	A4442187	FCa	0	0	0	0	0	0	0	0	0	0	0	0	0	0	0	0	0	0	0	0	0	0	0	0	0	0	0	0	0	0	0	0	0	0	0	0	0	0	0	0	0	0	0	0	0	142857	0
199	A4442187	FCb	0	0	0	0	0	0	0	0	0	0	0	0	0	0	0	0	0	0	0	0	0	0	0	0	0	0	0	0	0	0	0	0	0	0	0	0	0	0	0	0	0	0	0	0	0	142857	0
204	A5166420	CRSb	0	0	0	0	0	0	0	0	0	0	0	0	0	0	0	0	0	0	0	0	0	0	0	0	0	0	0	0	0	0	0	0	0	0	0	0	0	0	0	0	0	0	0	0	0	142857	0
205	A5166420	CRSc	0	0	0	0	0	0	0	0	0	0	0	0	0	0	0	0	0	0	0	0	0	0	0	0	0	0	0	0	0	0	0	0	0	0	0	0	0	0	0	0	0	0	0	0	0	142857	0
215	A3333605	CRSa	53.1303	0	0	0	0	0	0	0	0	0	0	0	53.1303	0	0	0	0	0	0	0	0	0	0	0	0	0	0	0	0	0	0	0	0	0	53.1303	53.1303	53.1303	0	0	53.1303	0	0	0	0	0	142804	0
216	A3333605	CRSb	2.47025	0	0	0	0	0	0	0	0	0	0	0	2.47025	0	0	0	0	0	0	0	0	0	0	0	0	0	0	0	0	0	0	0	0	0	2.47025	2.47025	2.47025	0	0	2.47025	0	0	0	0	0	142855	0
217	A3333605	CRSc	5.65978	0	0	0	0	0	0	0	0	0	0	0	5.65978	0	0	0	0	0	0	0	0	0	0	0	0	0	0	0	0	0	0	0	0	0	5.65978	5.65978	5.65978	0	0	5.65978	0	0	0	0	0	142852	0
218	A3333605	FCa	0	0	0	0	0	0	0	0	0	0	0	0	0	0	0	0	0	0	0	0	0	0	0	0	0	0	0	0	0	0	0	0	0	0	0	0	0	0	0	0	0	0	0	0	0	142857	0
219	A3333605	FCb	454.149	0	0	0	0	0	0	0	0	0	0	0	454.149	0	0	0	0	0	0	0	0	0	0	0	0	0	0	0	0	0	0	0	0	0	454.149	454.149	454.149	0	0	454.149	0	0	0	0	0	142403	0
223	A3407601	CRSa	0	0	0	0	0	0	0	0	0	0	0	0	0	0	0	0	0	0	0	0	0	0	0	0	0	0	0	0	0	0	0	0	0	0	0	0	0	0	0	0	0	0	0	0	0	142857	0
224	A3407601	CRSb	0	0	0	0	0	0	0	0	0	0	0	0	0	0	0	0	0	0	0	0	0	0	0	0	0	0	0	0	0	0	0	0	0	0	0	0	0	0	0	0	0	0	0	0	0	142857	0
225	A3407601	CRSc	0	0	0	0	0	0	0	0	0	0	0	0	0	0	0	0	0	0	0	0	0	0	0	0	0	0	0	0	0	0	0	0	0	0	0	0	0	0	0	0	0	0	0	0	0	142857	0
226	A3407601	FCa	0	0	0	0	0	0	0	0	0	0	0	0	0	0	0	0	0	0	0	0	0	0	0	0	0	0	0	0	0	0	0	0	0	0	0	0	0	0	0	0	0	0	0	0	0	142857	0
227	A3407601	FCb	0	0	0	0	0	0	0	0	0	0	0	0	0	0	0	0	0	0	0	0	0	0	0	0	0	0	0	0	0	0	0	0	0	0	0	0	0	0	0	0	0	0	0	0	0	142857	0
228	A4910062	CRSa	0	0	0	0	0	0	0	0	0	0	0	0	0	0	0	0	0	0	0	0	0	0	0	0	0	0	0	0	0	0	0	0	0	0	0	0	0	0	0	0	0	0	0	0	0	142857	0
229	A4910062	CRSb	0	0	0	0	0	0	0	0	0	0	0	0	0	0	0	0	0	0	0	0	0	0	0	0	0	0	0	0	0	0	0	0	0	0	0	0	0	0	0	0	0	0	0	0	0	142857	0
230	A4910062	CRSc	0	0	0	0	0	0	0	0	0	0	0	0	0	0	0	0	0	0	0	0	0	0	0	0	0	0	0	0	0	0	0	0	0	0	0	0	0	0	0	0	0	0	0	0	0	142857	0
231	A4910062	FCb	0	0	0	0	0	0	0	0	0	0	0	0	0	0	0	0	0	0	0	0	0	0	0	0	0	0	0	0	0	0	0	0	0	0	0	0	0	0	0	0	0	0	0	0	0	142857	0
232	A5108516	CRSa	0	0	0	0	0	0	0	0	0	0	0	0	0	0	0	0	0	0	0	0	0	0	0	0	0	0	0	0	0	0	0	0	0	0	0	0	0	0	0	0	0	0	0	0	0	142857	0
233	A5108516	CRSb	0	0	0	0	0	0	0	0	0	0	0	0	0	0	0	0	0	0	0	0	0	0	0	0	0	0	0	0	0	0	0	0	0	0	0	0	0	0	0	0	0	0	0	0	0	142857	0
234	A5108516	CRSc	0	0	0	0	0	0	0	0	0	0	0	0	0	0	0	0	0	0	0	0	0	0	0	0	0	0	0	0	0	0	0	0	0	0	0	0	0	0	0	0	0	0	0	0	0	142857	0
235	A5108516	FCb	0	0	0	0	0	0	0	0	0	0	0	0	0	0	0	0	0	0	0	0	0	0	0	0	0	0	0	0	0	0	0	0	0	0	0	0	0	0	0	0	0	0	0	0	0	142857	0
243	A4511455	CRSb	171.425	0	0	0	0	0	0	0	0	0	0	0	171.425	167.61	167.61	167.61	0	70.4358	0	0	0	0	0	0	0	0	0	0	0	0	0	0	0	97.1743	3.81435	3.81435	3.81435	3.81435	3.81435	0	0	0	0	0	0	142686	0
244	A4511455	CRSc	216.846	0	0	0	0	0	0	0	0	0	0	0	216.846	199.209	199.209	199.209	0	15.8705	0	0	0	0	0	0	0	0	0	0	0	0	0	0	0	183.339	17.637	17.637	17.637	17.637	17.637	0	0	0	0	0	0	142640	0
245	A4511455	FCa	10.841	0	0	0	0	0	0	0	0	0	0	0	10.841	10.841	10.841	10.841	0	2.71025	0	0	0	0	0	0	0	0	0	0	0	0	0	0	0	8.13074	0	0	0	0	0	0	0	0	0	0	0	142846	0
246	A4511455	FCb	0	0	0	0	0	0	0	0	0	0	0	0	0	0	0	0	0	0	0	0	0	0	0	0	0	0	0	0	0	0	0	0	0	0	0	0	0	0	0	0	0	0	0	0	0	142857	0
250	A4523722	CRSb	0	0	0	0	0	0	0	0	0	0	0	0	0	0	0	0	0	0	0	0	0	0	0	0	0	0	0	0	0	0	0	0	0	0	0	0	0	0	0	0	0	0	0	0	0	142857	0
251	A4523722	CRSc	0	0	0	0	0	0	0	0	0	0	0	0	0	0	0	0	0	0	0	0	0	0	0	0	0	0	0	0	0	0	0	0	0	0	0	0	0	0	0	0	0	0	0	0	0	142857	0
256	A4984994	CRSb	0	0	0	0	0	0	0	0	0	0	0	0	0	0	0	0	0	0	0	0	0	0	0	0	0	0	0	0	0	0	0	0	0	0	0	0	0	0	0	0	0	0	0	0	0	142857	0
257	A4984994	CRSc	0	0	0	0	0	0	0	0	0	0	0	0	0	0	0	0	0	0	0	0	0	0	0	0	0	0	0	0	0	0	0	0	0	0	0	0	0	0	0	0	0	0	0	0	0	142857	0
258	A4984994	FCb	10908.3	0	0	0	0	0	0	0	0	0	0	0	10908.3	0	0	0	0	0	0	0	0	0	0	0	0	0	0	0	0	0	0	0	0	0	10908.3	10908.3	10908.3	9662.17	0	1246.18	0	0	0	0	0	131949	0
264	A2591419	CRSb	41.6521	0	0	0	0	0	0	0	0	0	0	0	41.6521	0	0	0	0	0	0	0	0	0	0	0	0	0	0	0	0	0	0	0	0	0	41.6521	41.6521	41.6521	18.4856	0	23.1665	0	0	0	0	0	142816	0
265	A2591419	CRSc	0	0	0	0	0	0	0	0	0	0	0	0	0	0	0	0	0	0	0	0	0	0	0	0	0	0	0	0	0	0	0	0	0	0	0	0	0	0	0	0	0	0	0	0	0	142857	0
266	A2591419	FCb	0	0	0	0	0	0	0	0	0	0	0	0	0	0	0	0	0	0	0	0	0	0	0	0	0	0	0	0	0	0	0	0	0	0	0	0	0	0	0	0	0	0	0	0	0	142857	0
267	A4638641	CRSa	0	0	0	0	0	0	0	0	0	0	0	0	0	0	0	0	0	0	0	0	0	0	0	0	0	0	0	0	0	0	0	0	0	0	0	0	0	0	0	0	0	0	0	0	0	142857	0
268	A4638641	CRSb	8.71913	0	0	0	0	0	0	0	0	0	0	0	8.71913	0	0	0	0	0	0	0	0	0	0	0	0	0	0	0	0	0	0	0	0	0	8.71913	8.71913	8.71913	8.71913	0	0	0	0	0	0	0	142848	0
269	A4638641	CRSc	285.829	0	0	0	0	0	0	0	0	0	0	0	285.829	0	0	0	0	0	0	0	0	0	0	0	0	0	0	0	0	0	0	0	0	0	285.829	285.829	285.829	285.829	0	0	0	0	0	0	0	142571	0
270	A5075712	CRSb	0	0	0	0	0	0	0	0	0	0	0	0	0	0	0	0	0	0	0	0	0	0	0	0	0	0	0	0	0	0	0	0	0	0	0	0	0	0	0	0	0	0	0	0	0	142857	0
271	A5075712	CRSc	0	0	0	0	0	0	0	0	0	0	0	0	0	0	0	0	0	0	0	0	0	0	0	0	0	0	0	0	0	0	0	0	0	0	0	0	0	0	0	0	0	0	0	0	0	142857	0
272	A5075712	FCa	0	0	0	0	0	0	0	0	0	0	0	0	0	0	0	0	0	0	0	0	0	0	0	0	0	0	0	0	0	0	0	0	0	0	0	0	0	0	0	0	0	0	0	0	0	142857	0
273	A5075712	FCb	0	0	0	0	0	0	0	0	0	0	0	0	0	0	0	0	0	0	0	0	0	0	0	0	0	0	0	0	0	0	0	0	0	0	0	0	0	0	0	0	0	0	0	0	0	142857	0
274	A3384764	CRSb	0	0	0	0	0	0	0	0	0	0	0	0	0	0	0	0	0	0	0	0	0	0	0	0	0	0	0	0	0	0	0	0	0	0	0	0	0	0	0	0	0	0	0	0	0	142857	0
275	A3384764	CRSc	0	0	0	0	0	0	0	0	0	0	0	0	0	0	0	0	0	0	0	0	0	0	0	0	0	0	0	0	0	0	0	0	0	0	0	0	0	0	0	0	0	0	0	0	0	142857	0
276	A4304376	CRSb	0	0	0	0	0	0	0	0	0	0	0	0	0	0	0	0	0	0	0	0	0	0	0	0	0	0	0	0	0	0	0	0	0	0	0	0	0	0	0	0	0	0	0	0	0	142857	0
277	A4304376	FCa	0	0	0	0	0	0	0	0	0	0	0	0	0	0	0	0	0	0	0	0	0	0	0	0	0	0	0	0	0	0	0	0	0	0	0	0	0	0	0	0	0	0	0	0	0	142857	0
278	A4304376	FCb	0	0	0	0	0	0	0	0	0	0	0	0	0	0	0	0	0	0	0	0	0	0	0	0	0	0	0	0	0	0	0	0	0	0	0	0	0	0	0	0	0	0	0	0	0	142857	0
279	A4298581	CRSa	0	0	0	0	0	0	0	0	0	0	0	0	0	0	0	0	0	0	0	0	0	0	0	0	0	0	0	0	0	0	0	0	0	0	0	0	0	0	0	0	0	0	0	0	0	142857	0
280	A4298581	CRSb	21.2709	0	0	0	0	0	0	0	0	0	0	0	21.2709	0	0	0	0	0	0	0	0	0	0	0	0	0	0	0	0	0	0	0	0	0	21.2709	21.2709	21.2709	21.2709	0	0	0	0	0	0	0	142836	0
281	A4298581	CRSc	0	0	0	0	0	0	0	0	0	0	0	0	0	0	0	0	0	0	0	0	0	0	0	0	0	0	0	0	0	0	0	0	0	0	0	0	0	0	0	0	0	0	0	0	0	142857	0
282	A4298581	FCb	4.91526	0	0	0	0	0	0	0	0	0	0	0	4.91526	0	0	0	0	0	0	0	0	0	0	0	0	0	0	0	0	0	0	0	0	0	4.91526	4.91526	4.91526	4.91526	0	0	0	0	0	0	0	142852	0
287	A1339140	CRSa	0	0	0	0	0	0	0	0	0	0	0	0	0	0	0	0	0	0	0	0	0	0	0	0	0	0	0	0	0	0	0	0	0	0	0	0	0	0	0	0	0	0	0	0	0	142857	0
288	A1339140	CRSb	0	0	0	0	0	0	0	0	0	0	0	0	0	0	0	0	0	0	0	0	0	0	0	0	0	0	0	0	0	0	0	0	0	0	0	0	0	0	0	0	0	0	0	0	0	142857	0
289	A1339140	FCa	0	0	0	0	0	0	0	0	0	0	0	0	0	0	0	0	0	0	0	0	0	0	0	0	0	0	0	0	0	0	0	0	0	0	0	0	0	0	0	0	0	0	0	0	0	142857	0
290	A1339140	FCb	0	0	0	0	0	0	0	0	0	0	0	0	0	0	0	0	0	0	0	0	0	0	0	0	0	0	0	0	0	0	0	0	0	0	0	0	0	0	0	0	0	0	0	0	0	142857	0
[truncated: 1,273 more columns]

## Sheet: figure 3a
Figure 3a
Diversity matrix used for figure 3a
subject	Stage	Outcome	shannon
A4849724	FCa	PR	2.87644
A4849724	FCb	PR	3.52731
A4849724	CRSa	PR	1.8189
A4849724	CRSb	PR	0.796619
A4849724	CRSc	PR	1.06858
A4316405	FCb	PR	4.09643
A4316405	CRSa	PR	4.14225
A4316405	CRSb	PR	3.61857
A4316405	CRSc	PR	3.70062
A4154646	FCa	CR	4.46717
A4154646	FCb	CR	4.24225
A4154646	CRSa	CR	4.85384
A4154646	CRSb	CR	6.00441
A4154646	CRSc	CR	2.66878
A4288714	FCa	CR	3.13971
A4288714	FCb	CR	4.87765
A4288714	CRSa	CR	2.95286
A4288714	CRSb	CR	6.04889
A4288714	CRSc	CR	3.10676
A4841281	FCb	CR	5.07916
A4841281	CRSa	CR	5.02125
A4841281	CRSb	CR	4.52835
A4841281	CRSc	CR	3.44991
A3088181	FCa	CR	2.85643
A3088181	FCb	CR	2.56699
A3088181	CRSa	CR	3.25542
A3088181	CRSb	CR	2.27629
A3088181	CRSc	CR	1.63427
A4650085	FCa	CR	0.444504
A4650085	FCb	CR	3.11246
A4650085	CRSa	CR	3.38232
A4650085	CRSb	CR	1.90558
A4650085	CRSc	CR	1.65824
A623433	FCa	CR	3.61812
A623433	FCb	CR	3.44576
A623433	CRSa	CR	3.02825
A623433	CRSb	CR	3.21236
A623433	CRSc	CR	1.44924
A4718274	FCa	PR	3.56722
A4718274	CRSa	PR	3.12487
A4718274	CRSb	PR	1.51501
A4718274	CRSc	PR	4.36995
A4741907	FCa	CR	4.69698
A4741907	FCb	CR	5.37589
A4741907	CRSa	CR	5.18578
A4741907	CRSb	CR	4.13283
A4741907	CRSc	CR	4.53865
A4346058	FCa	CR	3.68966
A4346058	FCb	CR	4.70515
A4346058	CRSb	CR	2.6091
A4346058	CRSc	CR	1.51274
A5105232	FCb	CR	2.88642
A5105232	CRSa	CR	2.45286
A5105232	CRSb	CR	0.654515
A3235182	FCa	CR	5.32032
A3235182	FCb	CR	5.51727
A3235182	CRSa	CR	5.59946
A3235182	CRSb	CR	5.11068
A3235182	CRSc	CR	4.771
A5173099	CRSb	CR	2.94747
A5173099	CRSc	CR	2.70509
A4913884	FCb	PR	3.69199
A4913884	CRSa	PR	3.02979
A4913884	CRSb	PR	3.05125
A4913884	CRSc	PR	3.24699
A4717038	FCa	PR	4.46171
A4717038	FCb	PR	2.87706
A4717038	CRSb	PR	3.55786
A4717038	CRSc	PR	4.97069
A4497438	FCa	CR	6.18364
A4497438	FCb	CR	5.6466
A4497438	CRSa	CR	5.18278
A4497438	CRSb	CR	1.2023
A4497438	CRSc	CR	1.22413
A4436948	FCa	CR	4.5428
A4436948	FCb	CR	4.2951
A4436948	CRSb	CR	3.81442
A4436948	CRSc	CR	4.96003
A2146865	FCa	CR	5.00164
A2146865	FCb	CR	4.33341
A2146865	CRSa	CR	4.15285
A2146865	CRSb	CR	3.27173
A2146865	CRSc	CR	2.0773
A3220195	FCa	CR	4.14987
A3220195	FCb	CR	1.74246
A3220195	CRSb	CR	2.1737
A3220195	CRSc	CR	2.52886
A4442187	FCa	CR	4.4168
A4442187	FCb	CR	4.69328
A4442187	CRSb	CR	3.23241
A4442187	CRSc	CR	4.64951
A5166420	CRSb	PR	1.92397
A5166420	CRSc	PR	2.38641
A3333605	FCa	CR	6.04106
A3333605	FCb	CR	5.94895
A3333605	CRSa	CR	4.7663
A3333605	CRSb	CR	2.70616
A3333605	CRSc	CR	2.54696
A3407601	FCa	CR	3.13345
A3407601	FCb	CR	4.67474
A3407601	CRSa	CR	3.33772
A3407601	CRSb	CR	2.78374
A3407601	CRSc	CR	2.48465
A4910062	FCb	PR	3.27402
A4910062	CRSa	PR	2.51137
A4910062	CRSb	PR	1.84872
A4910062	CRSc	PR	2.31436
A4511455	FCa	CR	2.8395
A4511455	FCb	CR	3.68847
A4511455	CRSb	CR	3.05948
A4511455	CRSc	CR	2.40086
A4523722	CRSb	CR	1.89373
A4523722	CRSc	CR	1.0315
A4984994	FCb	PR	4.05703
A4984994	CRSb	PR	1.2958
A4984994	CRSc	PR	0.584926
A2591419	FCb	PR	4.87265
A2591419	CRSb	PR	1.76161
A2591419	CRSc	PR	1.9476
A4638641	CRSa	CR	4.90614
A4638641	CRSb	CR	2.90874
A4638641	CRSc	CR	2.65999
A5075712	FCa	PR	4.039
A5075712	FCb	PR	1.88913
A5075712	CRSb	PR	2.15198
A5075712	CRSc	PR	2.04325
A3384764	CRSb	CR	5.28945
A3384764	CRSc	CR	2.64143
A4304376	FCa	PR	4.6868
A4304376	FCb	PR	3.03798
A4304376	CRSb	PR	2.97479
A4298581	FCb	CR	4.37157
A4298581	CRSa	CR	3.68123
A4298581	CRSb	CR	4.36186
A4298581	CRSc	CR	2.42553
A1339140	FCa	CR	3.52021
A1339140	FCb	CR	3.22904
A1339140	CRSa	CR	3.43518
A1339140	CRSb	CR	2.34164

## Sheet: figure 3b
Figure 3b
OTU Matrix of CRSb stage used to calculate the distance
subject	Stage2	disease1	Outcome1	X1446b6c7fc4864f4e5ce243dd78ee392	X000918f42893d19e5ec00286513dca12	X05f5b6b759b444443bfa833bd4f48fbc	X89f37cf8e49218d73271f48338757372	ca81274385233976b4891c0477d5e734	X78e00e6636a2416954fd2ea3bf7f602a	X3e969ad13f2ac4a86821e69bc29d50ea	X807c4bfa9ffe476b1cd9b5cb784e932e	X694dac449878e44caa81854e464b99c7	X8c3081f1546244568d4860033d86d6b8	d06814bae4d29ca064abed68f8d5663b	X42f90a8ae4020eed7ccb13779779f584	X8a129a544cf5092f21e4c0df01e7963a	X003a9c2d5b68033f7121e0f847d1c76a	X20e94d01399c269ce4165197a2698f23	ea99bfc68c70fce9703bd65de963cbb0	X60bf8abf7bf8e30af287df880fbfa622	ed0466dd406319091b56ec953a7e161d	X94f11d61156e28f924c56dee862a901b	X004fb39c5c0df22f5fdf82642f27e6f9	X8219433784a1217821817fd7c7fd4d09	X6e7fd564d20fa85ff66be07aca9628f6	X944ae671abf50f25870c36bbf478440b	X80e89d72a6e2a07787750ea7d1e46df7	X566195cb1f2898a6f75fedf14d2c8f22	X8f026b30e02536f6c14254e91ca6a34d	c436bd9369736260436b703811d4b0b5	X007544927f9cb5b50ea8c76902a8f231	f2337a082288023329831e42f04e5b12	d4a6c893f9e392614121563709b3490d	X00804490d667392a0e0b9cca1ffcde71	X57cb0f085a765f0a5ffcf210dc0fe6f6	X9004d21800f50e7d9e68b385bd668bcf	f7940e6f6e56e8372f481a008143db55	e1891f488c8771f586f5f2fd8b5823a0	X90416814f90337c9f5cd639792ef4186	e417f83c9ce879210fcc291aa20187fb	X6dff9884824f31d7cd9a9d4f33079622	X00a5d03741ac12bb02d91152ff939527	a7a8cc0da381dba81572acbdcbcece84	fd46f1b41618503ba2c9d54e73a06dea	X114c8e74bb5fcb74628b73cdb59087a9	X3dd341f300a7c76861ff7210e833a8ef	X8cd9ccf64ac41944691c2f374ce6d916	X26f6a8427dea000d285a61fcb650ed0e	X0d9301381ae1b10c3467540581681a60
A4849724	CRSb	MM	PR	0	0	0	0	0	0	0	11.3347	0	0	0	0	0	0	0	0	0	0	0	0	0	0	0	0	0	0	0	0	0	0	0	0	0	0	0	0	0	0	0	0	0	0	0	0	0	0
A4316405	CRSb	MM	PR	24.1882	0	2410.86	0	77.7529	0	0	12.0941	0	0	98.202	405.152	0	0	1086.82	3843.92	26.7824	0	0	0	6.04705	233.259	17.8549	0	3302	309.276	0	0	0	0	0	426.764	10759.8	0	0	0	0	0	0	0	0	270.99	12.0941	0	0	1441.58
A4154646	CRSb	MM	CR	281.821	0	2590.29	277.966	2022.43	885.335	96.049	736.184	388.596	168.086	246.433	223.025	0	1842.08	5430.11	1026.51	881.523	46.5935	450.878	0	106.453	79.0358	63.9802	320.674	3346.98	2800.79	0	0	0	0	0	3146.63	36288.6	0	0	93.337	1539.19	195.471	63.2314	139.499	304.112	0	527.169	596.178	0	368.836
A4288714	CRSb	MM	CR	0	0	978.37	225.778	1761.07	0	0	101209	0	0	1309.51	556.919	0	210.726	12192	1339.61	707.437	3070.58	707.437	0	0	1038.58	0	0	2272.83	0	0	0	0	0	0	4741.33	62314.7	0	0	0	0	511.763	0	0	0	722.489	1324.56	0	0	1475.08
A4841281	CRSb	MM	CR	0	0	8319.63	0	0	0	0	0	0	0	500.748	795.573	0	0	11417.8	7469.98	0	0	0	0	0	594.104	0	0	0	21.2203	0	0	0	0	0	0	26660	42.4407	157.391	0	0	0	0	0	2379	0	0	0	224.936	5495.21
A3088181	CRSb	MM	CR	0	0	1603.67	34.1787	884.11	0	0	9.96423	0	34.8748	0	0	0	337.203	9456.48	51.268	272.408	2253.33	1631.89	0	0	212.407	0	0	29.8927	0	0	0	0	0	0	458.003	36734.2	1046.8	0	0	0	444.323	0	0	4.98211	0	4994.57	0	0	0
A4650085	CRSb	MM	CR	0	0	0	0	0	0	0	473.896	0	0	0	0	18.6132	0	63.4452	0	0	0	0	0	0	0	0	0	0	9.95223	0	0	0	0	0	21758.9	277.573	0	0	0	0	174.474	0	0	0	0	0	0	343.129	0
A623433	CRSb	MM	CR	29.3827	0	342.798	39.1769	695.39	0	0	117.531	0	0	107.736	274.238	0	519.094	1008.81	401.563	1136.13	0	39.1769	0	0	0	0	0	293.827	1586.66	0	0	0	0	0	1743.37	15396.5	0	0	0	0	9.79422	0	0	39.1769	0	0	0	0	117.531
A4718274	CRSb	MM	PR	0	0	0	0	0	0	0	0	72.2704	0	0	0	0	0	10295.8	0	0	0	0	0	0	27.7963	0	0	0	0	0	0	0	0	0	31614.4	41.0696	0	0	0	0	350.233	0	0	0	0	0	0	83.1352	0
A4741907	CRSb	MM	CR	982.997	0	1047.81	0	0	0	0	0	982.997	0	0	140.428	75.6152	4504.5	10931.8	9765.16	0	0	0	0	0	0	0	0	0	0	0	0	0	0	0	3057.01	118.824	86.4174	75.6152	0	0	0	0	0	0	1739.15	0	0	0	0
A4346058	CRSb	MM	CR	0	0	0	0	0	0	0	297.273	0	0	0	0	892.322	0	54505	33.281	0	0	0	0	0	108.188	0	0	0	10.2217	0	0	0	0	0	33.1514	63674.4	0	0	0	0	13995.2	0	0	0	0	0	0	13.832	7.98945
A5105232	CRSb	MM	CR	0	0	0	0	0	0	0	0	0	0	0	0	0	0	0	0	0	0	0	0	0	0	0	0	0	0	0	0	0	0	0	0	0	0	0	0	0	0	0	0	0	0	0	0	7221.49	0
A3235182	CRSb	MM	CR	0	29.7952	15776.5	0	402.235	0	0	0	5959.03	0	0	6659.22	0	7806.33	446.927	2621.97	0	0	312.849	0	0	0	163.873	0	0	0	0	0	0	0	0	75098.7	88283.1	29.7952	89.3855	0	0	268.156	0	0	0	6584.73	59.5903	0	0	0
A5173099	CRSb	MM	CR	0	0	28289.1	0	0	0	0	41.2349	0	0	0	0	901.917	0	7344.81	0	0	0	0	0	0	483.531	6531.82	0	0	16.7047	0	0	0	0	0	8883.42	41.6985	0	0	0	0	0	0	0	0	0	0	0	360.015	0
A4913884	CRSb	MM	PR	0	0	0	0	0	0	0	0	5722.63	0	0	0	0	0	2539.09	50007.7	0	0	0	0	0	122.182	0	0	0	0	0	0	0	0	0	0	66309.3	0	0	0	0	0	0	0	0	0	0	0	9.28952	0
A4717038	CRSb	MM	PR	0	0	0	0	0	0	0	66.6045	0	0	0	0	0	0	1259.94	6227.52	0	0	0	0	0	438.48	0	0	0	0	0	0	0	0	0	0	8071.36	0	0	0	0	0	0	0	0	0	0	0	1032.48	0
A4497438	CRSb	MM	CR	0	0	0	0	0	0	0	0	0	0	0	0	0	0	12.7094	0	0	0	0	0	0	0	0	0	0	0	0	0	0	0	0	0	33.6672	0	0	0	0	0	0	0	0	0	0	0	0	0
A4436948	CRSb	MM	CR	0	0	797.68	0	600.942	91.2144	0	0	887.113	0	1775.43	497.811	0	407.782	5682.93	2227.33	214.175	123.408	123.408	0	0	350.254	0	0	12089.1	0	0	0	0	0	0	991.585	60270.5	226.101	0	0	0	0	0	0	75.1178	75.1178	150.236	53.6556	10.4332	53.6556
A2146865	CRSb	MM	CR	64.3105	0	313.404	36.3494	2219.94	0	0	8.38832	56.1949	0	30.7572	71.0782	0	88.3788	15710.9	740.65	152.078	0	1467.88	0	0	61.1098	0	0	27797.2	110.091	0	0	16.7766	0	0	3897.57	98771.6	0	0	0	0	63.7442	0	0	86.2747	0	27.9611	0	138.88	0
A3220195	CRSb	MM	CR	0	0	11.7702	0	0	0	0	104.518	0	0	0	0	0	0	71.6748	16.7814	3.75688	0	0	0	0	0	0	0	8.19262	1112.04	0	0	0	0	0	22.5413	584.033	0	0	0	0	0	0	0	0	0	3.75688	0	14902.4	0
A4442187	CRSb	MM	CR	0	0	258.763	6.08628	245.314	0	0	124.722	735.618	0	105.448	132.277	0	173.123	1677.29	654.39	608.471	0	9.12942	0	0	522.156	0	50.384	37.7232	92.2052	0	0	26.5179	0	0	554.941	156349	6.08628	0	0	115.68	47.7322	0	18.5625	66.2947	66.2947	98.1162	0	1038.3	9.12942
A5166420	CRSb	MM	PR	0	0	0	3602.31	0	0	0	0	0	0	0	0	0	0	1286.31	0	0	0	0	0	0	44.9086	0	0	0	0	0	0	0	0	0	0	30570.5	0	0	0	0	0	0	0	0	0	0	0	19147.5	0
A3333605	CRSb	MM	CR	6.82466	0	24.688	0	0	0	0	0	10.9218	0	0	14.5624	0	10.237	60.7543	0	7.2812	28.5587	10.9218	0	0	7.2812	0	0	17.6369	6.82466	0	0	0	0	0	35.7212	752.342	0	0	0	0	0	0	6.82466	0	0	67.8054	0	677.945	0
A3407601	CRSb	MM	CR	0	0	2519.66	0	0	0	0	27.8629	573.393	0	0	4.48828	0	1526.74	1358.45	1267.95	0	0	0	0	0	21.413	820.832	0	0	9877.68	36.8466	0	0	0	0	46.5161	24854.7	0	41.9495	0	0	317.061	0	76.6232	0	349.308	0	0	1324.6	92.7898
A4910062	CRSb	MM	PR	0	0	0	0	0	0	0	41.3766	0	0	0	0	0	0	0	0	0	0	0	0	0	0	0	0	0	29599.8	0	0	0	0	0	14.0724	2384.64	0	0	0	0	20.8125	0	0	0	0	0	0	46.4554	0
A4511455	CRSb	MM	CR	22.8589	0	378.522	0	793.397	0	0	74.3693	0	0	948.571	27.8658	0	2195.74	3498.64	538.425	0	0	42.8435	0	0	716.104	41.908	0	43.1068	11020.6	0	0	0	0	0	391.672	136535	184.429	0	0	0	0	0	0	29.4933	0	5.71472	0	13755.5	66.1039
A4523722	CRSb	MM	CR	0	0	225.847	0	0	0	0	11.4072	0	0	0	0	0	0	0	0	0	0	0	0	0	0	0	0	0	0	0	0	0	0	0	0	0	0	0	0	0	0	0	0	0	0	0	0	1443.01	0
A4984994	CRSb	MM	PR	0	0	0	0	145.34	0	0	103.814	0	0	0	0	0	0	487.926	0	0	0	0	0	0	31.1442	0	0	0	0	0	0	0	0	0	0	1411.87	0	0	0	0	0	0	0	0	0	0	0	0	0
A2591419	CRSb	MM	PR	0	0	1419.67	0	0	0	0	0	147.19	0	0	92.2754	0	0	1658.6	1236.65	0	0	0	0	0	61.2808	0	0	0	12.9012	0	0	0	0	0	6005.14	3645.86	0	0	0	0	0	0	0	0	0	0	0	32.4423	28.4884
A4638641	CRSb	MM	CR	10.2725	0	308.537	0	1932.96	0	0	0	31.5939	0	0	60.4417	473.774	521.319	588.687	445.672	0	0	0	0	0	0	0	0	0	0	0	0	0	0	0	15759.9	8310.7	37.1473	16.2754	0	0	12.7438	0	0	981.516	310.99	0	0	78.7413	0
A5075712	CRSb	MM	PR	0	0	0	0	0	0	0	0	0	0	0	0	0	0	0	0	0	0	0	0	0	0	0	0	0	0	0	0	0	0	0	0	97669.3	0	0	0	0	0	0	0	0	0	0	0	0	0
A3384764	CRSb	MM	CR	1176.41	0	2947.04	284.407	479.144	0	0	9763.62	0	0	258.552	0	336.117	821.913	9352.06	736.872	465.393	361.972	308.926	0	0	657.593	0	0	504.553	9177.24	0	0	0	0	0	974.129	53365.1	0	90.4931	0	0	25.8552	0	336.117	25.8552	0	4299.09	0	6730.97	0
A4304376	CRSb	MM	PR	0	0	31.175	0	459.7	0	0	0	0	264.987	0	0	0	31.175	311.75	110.668	0	0	0	0	0	0	0	0	0	0	0	0	0	0	0	31.175	349381	0	0	0	0	0	0	17.0259	0	0	0	0	46.7625	0
A4298581	CRSb	MM	CR	0	0	16405.6	0	0	0	0	0	0	0	6307.78	649.729	0	0	2910.24	0	0	0	0	0	0	94.7521	0	0	0	0	0	0	0	0	0	121.824	11329.6	67.6801	0	0	0	0	0	0	1245.31	0	0	0	54.1441	0
A1339140	CRSb	MM	CR	0	0	132.395	0	1549.62	0	0	96.2869	0	0	36.1076	66.1973	0	174.52	6444.34	497.636	180.538	186.556	66.1973	0	0	373.112	0	0	84.2511	0	0	0	0	0	0	330.986	8485.31	0	0	0	0	0	0	0	0	0	138.412	0	14297	0
[truncated: 4,001 more columns]

## Sheet: figures 3c-f
Figures 3d-f
OTU matrix used for Figures 3d-f
subject	Stage2	disease1	Outcome1	X1446b6c7fc4864f4e5ce243dd78ee392	X000918f42893d19e5ec00286513dca12	X05f5b6b759b444443bfa833bd4f48fbc	X89f37cf8e49218d73271f48338757372	ca81274385233976b4891c0477d5e734	X78e00e6636a2416954fd2ea3bf7f602a	X3e969ad13f2ac4a86821e69bc29d50ea	X807c4bfa9ffe476b1cd9b5cb784e932e	X694dac449878e44caa81854e464b99c7	X8c3081f1546244568d4860033d86d6b8	d06814bae4d29ca064abed68f8d5663b	X42f90a8ae4020eed7ccb13779779f584	X8a129a544cf5092f21e4c0df01e7963a	X003a9c2d5b68033f7121e0f847d1c76a	X20e94d01399c269ce4165197a2698f23	ea99bfc68c70fce9703bd65de963cbb0	X60bf8abf7bf8e30af287df880fbfa622	ed0466dd406319091b56ec953a7e161d	X94f11d61156e28f924c56dee862a901b	X004fb39c5c0df22f5fdf82642f27e6f9	X8219433784a1217821817fd7c7fd4d09	X6e7fd564d20fa85ff66be07aca9628f6	X944ae671abf50f25870c36bbf478440b	X80e89d72a6e2a07787750ea7d1e46df7	X566195cb1f2898a6f75fedf14d2c8f22	X8f026b30e02536f6c14254e91ca6a34d	c436bd9369736260436b703811d4b0b5	X007544927f9cb5b50ea8c76902a8f231	f2337a082288023329831e42f04e5b12	d4a6c893f9e392614121563709b3490d	X00804490d667392a0e0b9cca1ffcde71	X57cb0f085a765f0a5ffcf210dc0fe6f6	X9004d21800f50e7d9e68b385bd668bcf	f7940e6f6e56e8372f481a008143db55	e1891f488c8771f586f5f2fd8b5823a0	X90416814f90337c9f5cd639792ef4186	e417f83c9ce879210fcc291aa20187fb	X6dff9884824f31d7cd9a9d4f33079622	X00a5d03741ac12bb02d91152ff939527	a7a8cc0da381dba81572acbdcbcece84	fd46f1b41618503ba2c9d54e73a06dea	X114c8e74bb5fcb74628b73cdb59087a9	X3dd341f300a7c76861ff7210e833a8ef	X8cd9ccf64ac41944691c2f374ce6d916	X26f6a8427dea000d285a61fcb650ed0e	X0d9301381ae1b10c3467540581681a60
A4849724	CRSa	MM	PR	8278.53	0	0	0	0	0	0	7.47235	0	0	0	0	0	0	4.98157	17.0249	0	0	0	0	0	0	0	0	8.51245	0	0	0	0	0	0	0	233.463	0	0	0	0	0	0	4.92405	0	0	0	0	12.8526	0
A4849724	CRSb	MM	PR	0	0	0	0	0	0	0	11.3347	0	0	0	0	0	0	0	0	0	0	0	0	0	0	0	0	0	0	0	0	0	0	0	0	0	0	0	0	0	0	0	0	0	0	0	0	0	0
A4849724	CRSc	MM	PR	0	0	0	0	0	0	0	0	0	0	0	0	0	0	0	0	0	0	0	0	0	0	0	0	0	0	0	0	0	0	0	0	33.2962	0	0	0	0	0	0	0	0	0	0	0	0	0
A4849724	FCa	MM	PR	5350.9	0	23.7818	0	0	0	0	0	0	0	0	0	0	0	0	0	0	0	0	0	0	0	0	0	0	0	0	0	0	0	0	0	0	0	0	0	0	0	0	0	0	0	0	0	0	0
A4849724	FCb	MM	PR	38838.6	0	0	0	0	0	0	0	0	0	0	0	0	0	27.0088	0	0	0	0	0	0	0	0	0	0	0	0	0	0	0	0	0	27.0088	0	0	0	0	0	0	0	0	0	0	0	0	0
A4316405	CRSa	MM	PR	0	0	10667.1	0	178.38	0	0	0	0	0	178.38	0	0	17.838	5511.95	463.789	0	0	0	0	517.303	71.3521	0	0	160.542	196.218	0	0	0	0	0	463.789	22957.5	0	0	0	0	0	0	0	107.028	0	35.6761	0	0	6457.37
A4316405	CRSb	MM	PR	24.1882	0	2410.86	0	77.7529	0	0	12.0941	0	0	98.202	405.152	0	0	1086.82	3843.92	26.7824	0	0	0	6.04705	233.259	17.8549	0	3302	309.276	0	0	0	0	0	426.764	10759.8	0	0	0	0	0	0	0	0	270.99	12.0941	0	0	1441.58
A4316405	CRSc	MM	PR	0	0	1517.37	0	54.1917	0	0	81.2876	162.575	0	0	81.2876	0	0	3061.83	2574.11	0	0	0	0	0	54.1917	270.959	0	243.863	867.068	0	0	0	0	0	1002.55	18614.9	0	0	0	0	0	0	0	0	0	0	0	894.164	569.013
A4316405	FCb	MM	PR	0	0	2133.89	0	414.914	0	0	13.1396	26.2791	1281.11	80.2095	736.043	0	19.7094	711.927	2798.7	104.035	0	0	0	0	167.134	0	0	63.2444	499.304	0	0	0	0	0	763.758	20189.1	0	42.163	0	0	0	0	0	63.2444	10.5407	115.948	0	52.7037	3336.2
A4154646	CRSa	MM	CR	19877.8	0	26.276	0	26.276	0	0	0	762.005	0	0	52.5521	0	3048.02	5754.45	52.5521	0	0	0	0	0	1274.39	39.414	0	65.6901	0	0	0	0	0	0	170.794	154398	0	0	0	0	0	0	0	39.414	0	0	0	0	0
A4154646	CRSb	MM	CR	281.821	0	2590.29	277.966	2022.43	885.335	96.049	736.184	388.596	168.086	246.433	223.025	0	1842.08	5430.11	1026.51	881.523	46.5935	450.878	0	106.453	79.0358	63.9802	320.674	3346.98	2800.79	0	0	0	0	0	3146.63	36288.6	0	0	93.337	1539.19	195.471	63.2314	139.499	304.112	0	527.169	596.178	0	368.836
A4154646	CRSc	MM	CR	0	0	2003.35	0	978.382	0	0	291.185	69.8845	0	128.122	198.006	0	605.665	2911.85	244.596	186.359	0	500.839	0	0	116.474	0	361.07	1071.56	372.717	0	0	0	0	0	2271.24	18682.4	0	0	0	0	0	0	0	0	116.474	139.769	0	0	698.845
A4154646	FCa	MM	CR	413.754	0	0	0	0	0	0	0	1108.27	0	0	0	0	27381.7	1817.56	0	0	236.431	0	0	0	916.17	0	0	29.5539	0	0	0	0	0	0	591.078	90922.5	0	0	0	0	0	0	0	0	0	0	0	561.524	0
A4154646	FCb	MM	CR	43112.4	0	0	0	49.3559	0	0	0	1702.78	0	320.813	0	0	6095.45	12733.8	0	468.881	0	0	0	0	123.39	0	0	913.084	0	0	0	0	0	0	468.881	80154	0	0	0	0	0	0	0	0	0	0	0	74.0339	0
A4288714	CRSa	MM	CR	0	0	26199.6	0	319.651	0	0	23.6779	0	0	82.8726	59.1947	0	94.7115	201.262	94.7115	82.8726	0	59.1947	0	0	16160.2	0	0	0	0	0	0	0	0	0	295.974	57134.7	35.5168	0	0	0	0	0	745.853	201.262	0	35.5168	0	0	23.6779
A4288714	CRSb	MM	CR	0	0	978.37	225.778	1761.07	0	0	101209	0	0	1309.51	556.919	0	210.726	12192	1339.61	707.437	3070.58	707.437	0	0	1038.58	0	0	2272.83	0	0	0	0	0	0	4741.33	62314.7	0	0	0	0	511.763	0	0	0	722.489	1324.56	0	0	1475.08
A4288714	CRSc	MM	CR	0	0	789.361	0	188.761	0	0	394803	0	0	915.202	28.6002	0	2044.9	19270.7	228.802	51.4803	108.681	0	0	0	0	0	0	45.7603	0	0	0	0	0	0	660.662	39862.7	0	0	0	0	0	0	0	0	11.4401	420.421	0	0	0
A4288714	FCa	MM	CR	0	0	762.958	0	127.16	0	0	0	0	0	0	0	0	0	524.534	0	0	0	0	0	0	111.265	0	0	47.6849	0	0	0	0	0	0	31.7899	136713	31.7899	0	0	0	0	0	969.593	0	0	0	0	0	0
A4288714	FCb	MM	CR	0	0	4996.77	0	418.39	0	0	227.126	0	95.632	0	1087.81	0	0	633.562	0	119.54	0	179.31	0	0	1231.26	0	0	0	0	0	0	0	0	0	322.758	187917	0	0	0	0	0	0	5044.59	3227.58	0	107.586	0	0	0
A4841281	CRSa	MM	CR	2138.71	0	68088.6	0	0	0	0	0	0	0	0	192.059	0	0	8700.65	6885.2	0	0	0	0	0	497.792	0	0	0	191.021	0	0	0	0	0	0	55099.7	13.4219	301.993	0	0	0	0	1420.16	26.8438	0	0	0	216.97	12177.7
A4841281	CRSb	MM	CR	0	0	8319.63	0	0	0	0	0	0	0	500.748	795.573	0	0	11417.8	7469.98	0	0	0	0	0	594.104	0	0	0	21.2203	0	0	0	0	0	0	26660	42.4407	157.391	0	0	0	0	0	2379	0	0	0	224.936	5495.21
A4841281	CRSc	MM	CR	0	0	0	0	0	0	0	93.291	0	0	0	0	0	0	3118.59	799.637	0	0	0	0	0	466.455	0	0	0	106.618	0	0	0	0	0	0	26348.1	0	53.3092	0	0	0	0	0	0	0	0	0	0	0
A4841281	FCb	MM	CR	425.541	0	21064.3	0	0	0	0	0	0	0	0	106.385	0	0	5276.71	7957.62	0	0	0	0	0	382.987	0	0	0	0	0	0	0	0	0	0	112981	0	170.216	0	0	0	0	1766	63.8311	0	0	0	0	20468.5
A3088181	CRSa	MM	CR	1499.25	0	0	0	52.7905	0	0	0	0	0	0	0	0	105.581	0	0	0	0	0	0	0	263.953	0	0	0	0	0	0	0	0	0	0	242.836	0	0	0	0	0	0	0	0	0	0	0	31.6743	0
A3088181	CRSb	MM	CR	0	0	1603.67	34.1787	884.11	0	0	9.96423	0	34.8748	0	0	0	337.203	9456.48	51.268	272.408	2253.33	1631.89	0	0	212.407	0	0	29.8927	0	0	0	0	0	0	458.003	36734.2	1046.8	0	0	0	444.323	0	0	4.98211	0	4994.57	0	0	0
A3088181	CRSc	MM	CR	0	0	481.782	0	212.476	0	0	0	0	0	177.58	0	0	100.191	3669.72	122.219	310.968	289.634	141.53	0	0	102.525	0	0	0	0	0	0	81.1369	0	0	111.524	18121.6	113.1	0	0	0	0	0	0	0	0	1850.24	0	42940.1	0
A3088181	FCa	MM	CR	105.817	0	0	0	0	0	0	0	0	0	0	0	0	0	0	0	0	0	0	0	0	134.676	0	0	0	0	0	0	0	0	0	19.2395	86.5776	0	0	0	0	0	0	0	0	0	0	0	0	0
A3088181	FCb	MM	CR	920.883	0	0	0	0	0	0	0	0	0	0	0	0	0	0	0	0	0	0	0	0	280.757	0	0	0	0	0	0	0	0	0	0	449.211	0	0	0	0	0	0	0	0	0	0	0	33.6908	0
A4650085	CRSa	MM	CR	3041	0	0	0	0	0	0	0	0	0	0	0	1380.05	0	0	0	0	0	0	0	0	0	0	0	0	0	0	0	0	0	0	31570.2	61.0642	0	0	0	0	0	0	0	0	0	0	0	0	0
A4650085	CRSb	MM	CR	0	0	0	0	0	0	0	473.896	0	0	0	0	18.6132	0	63.4452	0	0	0	0	0	0	0	0	0	0	9.95223	0	0	0	0	0	21758.9	277.573	0	0	0	0	174.474	0	0	0	0	0	0	343.129	0
A4650085	CRSc	MM	CR	0	0	0	0	0	0	0	352.817	0	0	0	0	0	0	0	0	0	0	0	0	0	0	0	0	0	0	0	0	0	0	0	0	23.5211	0	0	0	0	0	0	0	0	0	0	0	0	0
A4650085	FCa	MM	CR	0	0	0	0	0	0	0	106.002	0	0	0	0	0	0	0	0	0	0	0	0	0	0	0	0	0	0	0	0	0	0	0	0	0	0	0	0	0	0	0	0	0	0	0	0	0	0
A4650085	FCb	MM	CR	5925.89	0	0	0	0	0	0	0	0	0	0	0	656.003	0	0	0	0	0	0	0	0	0	0	0	0	0	0	0	0	0	0	32515.9	0	0	0	0	0	0	0	0	0	0	0	0	0	0
A623433	CRSa	MM	CR	0	0	135.085	0	90.0566	0	0	0	0	67.5425	22.5142	0	0	67.5425	348.969	45.0283	236.399	0	0	0	0	484.054	0	0	67.5425	22.5142	0	0	0	0	0	236.399	36135.2	22.5142	0	0	0	119415	0	0	33.7712	0	45.0283	0	0	0
A623433	CRSb	MM	CR	29.3827	0	342.798	39.1769	695.39	0	0	117.531	0	0	107.736	274.238	0	519.094	1008.81	401.563	1136.13	0	39.1769	0	0	0	0	0	293.827	1586.66	0	0	0	0	0	1743.37	15396.5	0	0	0	0	9.79422	0	0	39.1769	0	0	0	0	117.531
A623433	CRSc	MM	CR	0	0	28.837	0	67.2863	0	0	422.943	0	0	0	0	0	28.837	173.022	134.573	86.511	0	0	0	0	19.2247	0	0	0	0	0	0	0	0	0	269.145	1268.83	0	0	0	0	0	0	0	0	0	0	0	644.026	0
A623433	FCa	MM	CR	0	0	35158.7	0	50.7524	0	0	0	0	0	0	0	0	0	91608.1	0	0	0	0	0	0	444.084	0	0	0	0	0	0	0	0	0	38.0643	248002	0	0	0	0	824.727	0	0	0	0	0	0	0	0
A623433	FCb	MM	CR	0	0	2431.32	0	111.785	0	0	0	74.5233	0	65.2079	37.2616	0	83.8387	1360.05	251.516	409.878	0	55.8925	0	0	158.362	0	0	93.1541	0	0	0	0	0	0	447.14	87359.9	0	0	0	0	86391.1	0	9.31541	130.416	65.2079	0	0	465.771	0
A4718274	CRSa	MM	PR	0	0	0	0	0	0	0	0	0	0	0	0	0	0	9635.07	0	0	0	0	0	0	216.135	0	0	0	0	0	0	0	0	0	8201.76	0	0	0	0	0	1228.56	0	0	0	0	0	0	0	0
A4718274	CRSb	MM	PR	0	0	0	0	0	0	0	0	72.2704	0	0	0	0	0	10295.8	0	0	0	0	0	0	27.7963	0	0	0	0	0	0	0	0	0	31614.4	41.0696	0	0	0	0	350.233	0	0	0	0	0	0	83.1352	0
A4718274	CRSc	MM	PR	0	0	856.94	0	146.904	0	0	0	0	0	0	0	0	612.1	3501.21	0	0	0	0	0	0	0	0	0	0	342.776	0	0	0	0	0	954.876	5410.96	0	0	0	0	0	0	489.68	0	0	1469.04	0	201871	0
A4718274	FCa	MM	PR	0	0	0	0	0	0	0	0	0	0	0	0	0	0	19982.1	0	0	0	0	0	0	513.036	0	0	0	0	0	0	0	0	0	11707.8	26.3096	0	0	0	0	342.024	0	0	0	0	0	0	0	0
A4741907	CRSa	MM	CR	0	0	17611.3	0	0	0	0	0	1420.33	0	0	225.464	0	11195.6	71893.7	22106.8	180.512	0	0	0	0	0	0	0	0	0	0	0	0	0	0	2765.07	129.175	25.6687	270.289	0	0	0	0	0	271.247	496.712	980.329	0	0	1009.25
A4741907	CRSb	MM	CR	982.997	0	1047.81	0	0	0	0	0	982.997	0	0	140.428	75.6152	4504.5	10931.8	9765.16	0	0	0	0	0	0	0	0	0	0	0	0	0	0	0	3057.01	118.824	86.4174	75.6152	0	0	0	0	0	0	1739.15	0	0	0	0
A4741907	CRSc	MM	CR	0	0	416.036	0	0	0	0	0	2363.84	0	0	56.7322	0	37.8215	20291.2	10136.2	37.8215	0	0	0	0	0	0	0	0	0	0	0	0	0	0	3876.7	189.107	94.5537	226.929	0	0	0	0	0	0	1077.91	0	0	0	0
A4741907	FCa	MM	CR	0	0	10064.6	0	0	0	0	0	0	0	0	47.6429	0	23428.4	42497.4	3120.61	142.929	0	0	0	0	0	0	0	0	0	0	0	0	0	0	202.482	0	0	47.6429	0	0	0	0	0	83.375	631.268	762.286	0	0	1119.61
A4741907	FCb	MM	CR	0	0	7316.62	0	0	0	0	0	6916.39	0	0	587.831	0	11381.4	81308.2	12281.9	462.76	0	0	0	0	0	0	0	0	0	0	0	0	0	0	425.239	0	100.056	112.563	0	0	0	0	0	162.591	525.295	275.155	0	0	162.591
A4346058	CRSb	MM	CR	0	0	0	0	0	0	0	297.273	0	0	0	0	892.322	0	54505	33.281	0	0	0	0	0	108.188	0	0	0	10.2217	0	0	0	0	0	33.1514	63674.4	0	0	0	0	13995.2	0	0	0	0	0	0	13.832	7.98945
A4346058	CRSc	MM	CR	0	0	0	0	0	0	0	227.231	0	0	0	0	0	0	0	0	0	0	0	0	0	0	0	0	0	119.026	0	0	0	0	0	0	1428.31	0	0	0	0	0	0	0	0	0	0	0	0	0
A4346058	FCa	MM	CR	0	0	0	0	0	0	0	0	0	0	0	0	0	0	9545.82	1326.57	0	0	0	0	0	11282.7	0	0	0	0	0	0	0	0	0	847.91	39537.2	0	0	0	0	123.084	0	0	0	0	0	0	0	0
A4346058	FCb	MM	CR	0	0	0	0	35.5581	0	0	0	0	0	0	0	0	0	7538.31	36423.3	0	0	0	0	0	2690.56	0	0	0	0	0	0	0	0	0	165.938	70464.3	485.96	0	0	0	5950.05	0	0	0	0	0	0	35.5581	0
A5105232	CRSa	MM	CR	0	0	0	0	0	0	0	805.91	0	0	0	0	0	0	0	0	0	0	0	0	0	0	0	0	0	190.284	0	0	0	0	0	0	0	0	0	0	0	0	0	0	0	0	0	0	1958.81	0
A5105232	CRSb	MM	CR	0	0	0	0	0	0	0	0	0	0	0	0	0	0	0	0	0	0	0	0	0	0	0	0	0	0	0	0	0	0	0	0	0	0	0	0	0	0	0	0	0	0	0	0	7221.49	0
A5105232	FCb	MM	CR	0	0	0	0	0	0	0	0	0	0	0	0	0	43.4844	0	0	0	0	0	0	0	706.622	0	0	0	0	0	0	0	0	0	0	206.551	0	0	0	0	0	0	0	0	0	0	0	0	0
A3235182	CRSa	MM	CR	0	147.284	12077.3	0	309.297	0	0	0	4595.26	0	0	147.284	162.012	3682.1	2695.3	132.556	44.1852	0	29.4568	0	0	0	11061	0	0	0	0	0	0	0	0	24861.6	113939	73.642	235.655	0	0	1178.27	0	0	0	1708.5	44.1852	0	88.3704	0
A3235182	CRSb	MM	CR	0	29.7952	15776.5	0	402.235	0	0	0	5959.03	0	0	6659.22	0	7806.33	446.927	2621.97	0	0	312.849	0	0	0	163.873	0	0	0	0	0	0	0	0	75098.7	88283.1	29.7952	89.3855	0	0	268.156	0	0	0	6584.73	59.5903	0	0	0
A3235182	CRSc	MM	CR	0	657.159	390.743	0	195.371	0	0	88.8052	12006.5	0	17.761	2806.24	0	35.5221	20851.5	230.894	0	0	106.566	0	0	0	0	0	0	0	0	0	0	0	0	88254.6	173170	0	0	0	0	3942.95	0	0	0	266.416	0	0	2273.41	0
A3235182	FCa	MM	CR	0	182.931	1031.06	0	166.301	0	0	0	2461.25	0	0	11491.4	0	1080.96	0	449.012	0	0	49.8902	0	0	0	798.244	0	0	0	0	0	0	0	0	15299.7	56642.1	315.972	149.671	0	0	2344.84	0	0	0	1646.38	365.862	0	0	0
A3235182	FCb	MM	CR	0	61.8569	17381.8	0	247.428	0	0	0	1670.14	0	0	0	0	7732.12	2556.75	0	0	0	61.8569	0	0	0	206.19	0	0	0	0	0	0	0	0	85424.4	119219	0	185.571	0	41.238	288.666	0	0	0	6144.46	0	0	103.095	0
A5173099	CRSb	MM	CR	0	0	28289.1	0	0	0	0	41.2349	0	0	0	0	901.917	0	7344.81	0	0	0	0	0	0	483.531	6531.82	0	0	16.7047	0	0	0	0	0	8883.42	41.6985	0	0	0	0	0	0	0	0	0	0	0	360.015	0
A5173099	CRSc	MM	CR	58.4308	0	121.176	0	0	0	0	3731.37	0	0	0	0	0	0	12.4476	0	0	0	0	0	0	196.388	0	0	179.674	192.093	0	0	0	0	0	0	823.1	0	0	0	0	0	0	0	0	0	0	0	1098.53	0
A4913884	CRSa	MM	PR	0	0	0	0	0	0	0	0	0	0	0	0	0	0	0	2989.14	0	0	0	0	0	75.6744	0	0	0	0	0	0	0	0	0	0	75.6744	0	0	0	0	0	0	983.768	0	0	18.9186	0	416.209	0
A4913884	CRSb	MM	PR	0	0	0	0	0	0	0	0	5722.63	0	0	0	0	0	2539.09	50007.7	0	0	0	0	0	122.182	0	0	0	0	0	0	0	0	0	0	66309.3	0	0	0	0	0	0	0	0	0	0	0	9.28952	0
A4913884	CRSc	MM	PR	0	0	0	0	0	0	0	0	10405.8	0	0	0	0	0	22129.7	93541.5	0	0	0	0	0	42.4755	0	0	0	0	0	0	0	0	0	0	62305.5	0	0	0	0	0	0	0	0	0	0	0	0	0
A4913884	FCb	MM	PR	0	0	0	0	0	0	0	0	419.227	0	0	0	0	0	260.21	9121.79	0	0	0	0	0	28.9122	0	0	0	0	0	0	0	0	0	0	780.629	0	0	0	0	0	0	664.98	0	0	0	0	968.558	0
A4717038	CRSb	MM	PR	0	0	0	0	0	0	0	66.6045	0	0	0	0	0	0	1259.94	6227.52	0	0	0	0	0	438.48	0	0	0	0	0	0	0	0	0	0	8071.36	0	0	0	0	0	0	0	0	0	0	0	1032.48	0
A4717038	CRSc	MM	PR	0	0	1194.27	0	1075.32	0	0	1249.52	0	0	0	299.152	0	1809.18	707.061	668.003	602.832	0	0	0	0	138.496	0	0	707.435	48.8782	0	0	1319.71	0	0	27.6993	9026.52	0	0	0	11.0797	0	0	72.0182	321.312	11.0797	670.323	0	3312.09	0
A4717038	FCa	MM	PR	0	0	0	0	0	0	0	0	0	0	0	0	0	0	19951.1	2035.83	0	0	0	0	0	1628.66	0	0	0	0	0	0	0	0	0	0	372964	0	0	0	0	0	0	0	0	0	0	0	0	814.332
A4717038	FCb	MM	PR	0	0	0	0	0	0	0	0	0	0	0	0	0	0	2987.75	21518.5	0	0	0	0	0	693.784	0	0	0	0	0	0	0	0	0	0	443429	0	0	0	0	0	0	0	0	0	0	0	67.1404	0
A4497438	CRSa	MM	CR	0	0	4564.94	0	0	0	0	0	1557.42	0	1835	3415.96	37.8113	10849.6	5154.22	209.806	0	0	0	0	0	0	0	0	183514	0	0	0	0	0	0	7.39082	75710.6	532.882	27.5223	0	0	0	0	288.864	0	421.991	0	0	16.2048	0
A4497438	CRSb	MM	CR	0	0	0	0	0	0	0	0	0	0	0	0	0	0	12.7094	0	0	0	0	0	0	0	0	0	0	0	0	0	0	0	0	0	33.6672	0	0	0	0	0	0	0	0	0	0	0	0	0
A4497438	CRSc	MM	CR	0	0	0	0	0	0	0	0	0	0	0	0	0	0	0	0	0	0	0	0	0	0	0	0	0	33.0186	0	0	0	0	0	0	0	0	0	0	0	0	0	0	0	0	0	0	0	0
A4497438	FCa	MM	CR	21.7858	0	5457.34	0	0	0	0	0	3627.33	0	5304.84	9672.89	0	8180.56	5195.91	87.1431	0	0	0	0	0	0	0	0	53538.6	0	0	0	0	0	0	98.036	29999	664.466	196.072	0	0	0	0	315.894	0	1568.58	0	0	10.8929	0
A4497438	FCb	MM	CR	0	0	4582.53	0	0	0	0	0	2928.89	0	1415.4	420.415	0	10860.7	5633.57	280.277	0	0	0	0	0	0	280.277	0	94004.9	0	0	0	0	0	0	0	79892.9	770.762	168.166	0	0	0	0	2242.22	0	308.305	0	0	0	0
A4436948	CRSb	MM	CR	0	0	797.68	0	600.942	91.2144	0	0	887.113	0	1775.43	497.811	0	407.782	5682.93	2227.33	214.175	123.408	123.408	0	0	350.254	0	0	12089.1	0	0	0	0	0	0	991.585	60270.5	226.101	0	0	0	0	0	0	75.1178	75.1178	150.236	53.6556	10.4332	53.6556
A4436948	CRSc	MM	CR	4845.32	0	1929.05	48.1945	1218.5	0	30.1216	78.3161	319.289	0	246.997	156.632	0	422.337	2483.61	100318	355.435	349.41	204.827	0	0	295.191	0	114.462	415.678	96.389	0	0	0	0	0	1702.35	54132	66.2675	0	0	246.997	0	0	90.3647	228.924	0	180.729	120.486	120.486	114.462
A4436948	FCa	MM	CR	0	0	163.789	0	0	0	0	0	3341.3	0	12873.8	5470.57	0	0	4258.53	163.789	0	0	0	0	0	2686.15	0	0	4356.8	0	0	0	0	0	0	163.789	135880	851.705	0	0	0	0	0	491.368	2162.02	0	0	0	0	0
A4436948	FCb	MM	CR	0	0	186.372	0	37.2745	0	0	0	4976.14	0	6858.51	1248.7	0	0	13474.7	670.941	0	0	0	0	0	9001.79	0	0	19550.5	0	0	0	0	0	0	37.2745	188851	503.206	0	0	0	0	0	1807.81	521.843	0	0	0	0	0
A2146865	CRSa	MM	CR	0	0	62.2975	0	61.4713	0	0	0	605.176	0	0	35.1855	0	2921.6	4820.67	262.445	0	0	0	0	0	656.302	0	0	202356	0	0	0	0	0	0	79.064	89936.6	113.01	0	0	0	418.094	0	0	0	0	0	0	0	0
A2146865	CRSb	MM	CR	64.3105	0	313.404	36.3494	2219.94	0	0	8.38832	56.1949	0	30.7572	71.0782	0	88.3788	15710.9	740.65	152.078	0	1467.88	0	0	61.1098	0	0	27797.2	110.091	0	0	16.7766	0	0	3897.57	98771.6	0	0	0	0	63.7442	0	0	86.2747	0	27.9611	0	138.88	0
A2146865	CRSc	MM	CR	0	0	140.792	0	203.366	0	0	0	15.6436	0	20.8581	0	0	46.9307	4688.77	156.436	192.937	31.2872	0	0	0	93.8615	0	0	20.8581	2685.48	0	0	0	0	0	221.39	162537	0	0	0	0	0	0	41.7162	13.6312	20.8581	10.4291	0	0	26.0726
A2146865	FCa	MM	CR	292.921	0	0	0	231.253	0	0	0	5472.99	0	0	13890.6	0	14831	3299.21	1541.69	0	0	169.586	0	0	0	0	0	4023.8	0	0	0	0	0	0	154.169	93642.1	0	0	0	0	30.8337	0	0	0	0	0	0	0	0
A2146865	FCb	MM	CR	0	0	39.0747	0	247.473	0	0	0	273.523	0	0	52.0996	0	2839.43	3751.17	78.1494	26.0498	0	104.199	0	0	0	0	0	320113	0	0	0	0	0	0	91.1743	72874.3	0	195.374	0	0	0	0	0	0	0	0	0	0	0
A3220195	CRSb	MM	CR	0	0	11.7702	0	0	0	0	104.518	0	0	0	0	0	0	71.6748	16.7814	3.75688	0	0	0	0	0	0	0	8.19262	1112.04	0	0	0	0	0	22.5413	584.033	0	0	0	0	0	0	0	0	0	3.75688	0	14902.4	0
A3220195	CRSc	MM	CR	0	0	0	0	0	0	0	31.8581	0	0	0	0	0	0	63.7162	36.5959	0	0	0	0	0	0	0	0	0	465.128	0	0	0	0	0	18.2979	208.139	0	0	0	0	0	0	0	0	0	0	0	1193.62	0
A3220195	FCa	MM	CR	0	0	320.479	0	0	0	0	38.1522	933.428	0	0	0	0	0	161746	0	0	0	0	0	0	0	0	0	10831.4	15.2609	0	0	0	0	0	0	42052.8	0	0	0	0	0	0	507.789	1762.63	0	0	0	221.283	0
A3220195	FCb	MM	CR	0	0	0	0	0	0	0	53.4631	0	0	0	0	0	0	0	0	0	0	0	0	0	0	0	0	695.02	294.047	0	0	0	0	0	0	240.584	0	0	0	0	0	0	0	0	0	0	0	294.047	0
A4442187	CRSb	MM	CR	0	0	258.763	6.08628	245.314	0	0	124.722	735.618	0	105.448	132.277	0	173.123	1677.29	654.39	608.471	0	9.12942	0	0	522.156	0	50.384	37.7232	92.2052	0	0	26.5179	0	0	554.941	156349	6.08628	0	0	115.68	47.7322	0	18.5625	66.2947	66.2947	98.1162	0	1038.3	9.12942
A4442187	CRSc	MM	CR	94.0412	0	1096.32	17.0984	215.166	0	0	72.6682	7.54968	0	5607.4	90.5961	0	1287.66	10387	1493.98	438.774	0	0	0	0	488.939	0	0	752.587	2918.09	0	0	0	0	0	979.596	100546	327.616	0	0	0	0	0	0	223.649	0	299.295	0	6721.97	214.783
A4442187	FCa	MM	CR	60.8984	0	0	0	24.3593	0	0	0	706.421	0	0	24.3593	0	0	1729.51	0	0	0	0	0	0	4311.6	0	0	36.539	0	0	0	0	0	0	48.7187	234288	36.539	0	0	0	0	0	1510.28	0	0	0	0	121.797	0
A4442187	FCb	MM	CR	0	0	0	0	25.479	0	0	0	2369.55	0	25.479	0	0	0	5821.95	89.1765	0	0	0	0	0	458.622	0	0	0	0	0	0	0	0	0	50.958	284702	0	0	0	0	0	0	38.2185	0	0	0	0	242.051	0
A5166420	CRSb	MM	PR	0	0	0	3602.31	0	0	0	0	0	0	0	0	0	0	1286.31	0	0	0	0	0	0	44.9086	0	0	0	0	0	0	0	0	0	0	30570.5	0	0	0	0	0	0	0	0	0	0	0	19147.5	0
A5166420	CRSc	MM	PR	0	0	0	0	0	0	0	0	0	0	0	0	0	0	0	0	0	0	0	0	0	0	0	0	0	0	0	0	0	0	0	0	0	0	0	0	0	0	0	0	0	0	0	0	798.563	0
A3333605	CRSa	MM	CR	59.9858	0	683.839	11265.3	0	0	0	0	0	0	0	0	0	359.915	51000	0	0	0	0	0	0	587.861	0	0	1523.64	0	0	0	0	0	0	251.941	359135	35.9915	0	0	0	0	0	11.9972	839.802	827.805	35.9915	0	35.9915	35.9915
A3333605	CRSb	MM	CR	6.82466	0	24.688	0	0	0	0	0	10.9218	0	0	14.5624	0	10.237	60.7543	0	7.2812	28.5587	10.9218	0	0	7.2812	0	0	17.6369	6.82466	0	0	0	0	0	35.7212	752.342	0	0	0	0	0	0	6.82466	0	0	67.8054	0	677.945	0
A3333605	CRSc	MM	CR	0	0	113.511	0	0	0	0	0	0	0	0	0	0	84.0279	83.8436	0	0	0	0	0	0	103.952	0	0	177.454	0	0	0	0	0	0	44.5247	10966.7	0	0	0	0	0	0	0	0	0	24.6924	0	257.197	0
A3333605	FCa	MM	CR	0	0	8514.2	2842.17	0	0	0	0	0	0	0	5413.65	0	5745.85	2436.14	0	0	0	0	0	0	135.341	0	0	3912.59	0	0	0	0	0	0	0	192997	86.1263	172.253	0	0	0	0	2017.82	3248.19	1107.34	16117.9	0	0	787.44
A3333605	FCb	MM	CR	0	0	514.916	4074.55	0	0	0	0	0	0	0	1332.06	0	2384.28	7600.6	0	0	0	0	0	0	313.427	0	0	4858.12	0	0	0	0	0	0	772.374	190508	548.497	55.9691	0	0	0	0	5227.51	10376.7	67.1629	2977.56	0	0	649.242
A3407601	CRSa	MM	CR	377.652	0	42728.6	0	107.9	0	0	0	129.481	0	0	0	0	23716.5	1877.47	1046.63	0	0	0	0	0	151.061	485.552	0	0	0	0	0	0	0	0	0	500550	0	43.1602	0	0	0	0	0	0	625.823	0	0	0	323.701
A3407601	CRSb	MM	CR	0	0	2519.66	0	0	0	0	27.8629	573.393	0	0	4.48828	0	1526.74	1358.45	1267.95	0	0	0	0	0	21.413	820.832	0	0	9877.68	36.8466	0	0	0	0	46.5161	24854.7	0	41.9495	0	0	317.061	0	76.6232	0	349.308	0	0	1324.6	92.7898
A3407601	CRSc	MM	CR	0	0	0	0	0	0	0	0	0	0	0	0	0	0	97867.1	415.613	0	0	0	0	0	0	0	0	0	0	0	0	0	0	0	0	21836.5	0	0	0	0	475607	0	0	0	0	0	0	345.133	0
A3407601	FCa	MM	CR	0	0	28940.8	0	0	0	0	0	0	0	0	0	0	13596.8	370.629	497.702	0	0	0	0	0	0	0	0	0	0	0	0	0	0	0	0	521412	0	0	0	0	0	0	963.636	0	275.325	0	0	0	582.417
A3407601	FCb	MM	CR	0	0	3234.69	0	0	0	0	0	36.0746	0	0	0	0	5555.49	4148.58	372.771	0	0	0	0	0	120.249	1298.69	0	0	0	0	0	0	0	0	0	237888	0	348.721	0	0	0	0	8645.88	0	384.796	0	0	372.771	841.741
A4910062	CRSa	MM	PR	0	0	0	0	0	0	0	247.232	0	0	0	0	0	0	0	0	0	0	0	0	0	545.97	0	0	0	0	0	0	0	0	0	0	383930	0	0	0	0	10929.7	0	0	0	0	0	0	0	0
A4910062	CRSb	MM	PR	0	0	0	0	0	0	0	41.3766	0	0	0	0	0	0	0	0	0	0	0	0	0	0	0	0	0	29599.8	0	0	0	0	0	14.0724	2384.64	0	0	0	0	20.8125	0	0	0	0	0	0	46.4554	0
A4910062	CRSc	MM	PR	0	0	0	0	0	0	0	0	0	0	0	0	0	0	0	0	0	0	0	0	0	0	0	0	0	34.2536	0	0	0	0	0	0	0	0	0	0	0	0	0	0	0	0	0	0	0	0
A4910062	FCb	MM	PR	0	0	107.519	0	0	0	0	0	0	0	0	0	0	0	0	0	0	0	0	0	0	3476.45	0	0	14909.3	0	0	0	0	0	0	215.038	13368.2	0	0	0	0	322.558	0	0	0	0	0	0	5483.48	0
A4511455	CRSb	MM	CR	22.8589	0	378.522	0	793.397	0	0	74.3693	0	0	948.571	27.8658	0	2195.74	3498.64	538.425	0	0	42.8435	0	0	716.104	41.908	0	43.1068	11020.6	0	0	0	0	0	391.672	136535	184.429	0	0	0	0	0	0	29.4933	0	5.71472	0	13755.5	66.1039
A4511455	CRSc	MM	CR	0	0	401.776	0	13.7177	0	0	0	17.9477	0	1009.81	0	0	341.006	1208.4	431.057	143.581	0	0	0	0	27.4354	0	0	134.608	1406.35	0	0	0	0	0	354.438	11580.1	0	0	0	0	0	0	0	40.4384	0	0	0	1618.45	0
A4511455	FCa	MM	CR	0	0	18.9717	0	0	0	0	0	0	0	9.48587	0	0	0	9960.16	56.9152	0	0	0	0	0	1764.37	142.288	0	28.4576	0	0	0	0	0	0	75.8869	372472	0	0	0	0	0	0	0	0	0	0	0	66.4011	0
A4511455	FCb	MM	CR	301.02	0	0	0	21.5014	0	0	0	0	0	107.507	0	0	10740	18641.8	64.5043	0	0	107.507	0	0	1021.32	32.2522	0	21.5014	0	0	0	0	0	0	64.5043	307299	0	0	0	0	0	0	0	0	0	0	0	150.51	0
A4523722	CRSb	MM	CR	0	0	225.847	0	0	0	0	11.4072	0	0	0	0	0	0	0	0	0	0	0	0	0	0	0	0	0	0	0	0	0	0	0	0	0	0	0	0	0	0	0	0	0	0	0	0	1443.01	0
A4523722	CRSc	MM	CR	0	0	0	0	0	0	0	0	0	0	0	0	0	0	0	0	0	0	0	0	0	0	0	0	0	0	0	0	0	0	0	0	0	0	0	0	0	0	0	0	0	0	10.7821	0	0	0
A4984994	CRSb	MM	PR	0	0	0	0	145.34	0	0	103.814	0	0	0	0	0	0	487.926	0	0	0	0	0	0	31.1442	0	0	0	0	0	0	0	0	0	0	1411.87	0	0	0	0	0	0	0	0	0	0	0	0	0
A4984994	CRSc	MM	PR	0	0	0	0	0	0	0	0	0	0	0	0	0	0	38.3366	0	0	0	0	0	0	0	0	0	0	0	0	0	0	0	0	0	47.9207	0	0	0	0	0	0	0	0	0	0	0	0	0
A4984994	FCb	MM	PR	0	0	0	0	1246.18	0	0	426.774	0	0	0	0	0	0	0	0	0	0	0	0	0	170.71	0	0	0	102.426	0	0	0	0	0	0	11318	0	0	0	0	0	0	0	0	0	0	0	0	0
A2591419	CRSb	MM	PR	0	0	1419.67	0	0	0	0	0	147.19	0	0	92.2754	0	0	1658.6	1236.65	0	0	0	0	0	61.2808	0	0	0	12.9012	0	0	0	0	0	6005.14	3645.86	0	0	0	0	0	0	0	0	0	0	0	32.4423	28.4884
A2591419	CRSc	MM	PR	0	0	0	0	0	0	0	252.576	52.3807	0	0	0	0	0	3489.86	117.857	0	0	0	0	0	229.166	0	0	0	32.7379	0	0	0	0	0	13.0952	299759	0	0	0	0	0	0	0	0	0	0	0	0	0
A2591419	FCb	MM	PR	0	0	21733.1	0	0	0	0	0	2658.37	0	844.126	37.7967	0	0	7319.96	7874.31	0	0	0	0	0	604.747	0	0	0	0	0	0	0	0	0	27566.4	255934	25.1978	0	0	0	0	0	0	0	0	0	0	302.374	541.753
A4638641	CRSa	MM	CR	36.3919	0	218.351	0	4937.16	0	0	0	0	0	0	691.445	0	1431.41	473.094	1261.58	0	0	0	0	0	0	0	0	0	0	0	0	436.702	0	0	17577.3	196710	48.5225	84.9144	0	0	0	0	0	1103.89	885.535	0	0	0	0
A4638641	CRSb	MM	CR	10.2725	0	308.537	0	1932.96	0	0	0	31.5939	0	0	60.4417	473.774	521.319	588.687	445.672	0	0	0	0	0	0	0	0	0	0	0	0	0	0	0	15759.9	8310.7	37.1473	16.2754	0	0	12.7438	0	0	981.516	310.99	0	0	78.7413	0
A4638641	CRSc	MM	CR	21.6303	0	0	0	0	0	0	0	0	0	0	0	0	0	151.412	108.151	0	0	0	0	0	0	0	0	0	0	0	0	0	0	0	10533.9	551.572	0	7375.92	0	0	0	0	0	0	0	0	0	0	0
A5075712	CRSb	MM	PR	0	0	0	0	0	0	0	0	0	0	0	0	0	0	0	0	0	0	0	0	0	0	0	0	0	0	0	0	0	0	0	0	97669.3	0	0	0	0	0	0	0	0	0	0	0	0	0
A5075712	CRSc	MM	PR	0	0	0	0	0	0	0	0	0	0	0	0	0	0	0	0	0	0	0	0	0	0	0	0	0	0	0	0	0	0	0	0	101391	0	0	0	0	0	0	0	0	0	0	0	0	0
A5075712	FCa	MM	PR	0	0	0	0	0	0	0	0	0	0	0	0	0	0	0	0	0	0	0	0	0	5726.57	0	0	0	0	0	0	160.408	1652.2	0	0	54426.5	0	0	0	0	0	0	0	0	0	0	0	128.326	0
A5075712	FCb	MM	PR	0	0	0	0	0	0	0	0	0	0	0	0	0	0	0	0	0	0	0	0	0	0	0	0	0	0	0	0	0	0	0	0	77349.2	0	0	0	0	0	0	0	0	0	0	0	0	0
A3384764	CRSb	MM	CR	1176.41	0	2947.04	284.407	479.144	0	0	9763.62	0	0	258.552	0	336.117	821.913	9352.06	736.872	465.393	361.972	308.926	0	0	657.593	0	0	504.553	9177.24	0	0	0	0	0	974.129	53365.1	0	90.4931	0	0	25.8552	0	336.117	25.8552	0	4299.09	0	6730.97	0
A3384764	CRSc	MM	CR	437.274	0	263.504	0	236.693	0	0	1092.31	0	0	130.545	117.49	0	309.864	3476.42	1357.67	93.3204	719.827	130.545	0	0	0	0	404.689	283.858	8034.89	0	0	0	0	0	117.49	18025.7	0	0	0	0	0	0	78.3269	0	0	873.797	0	59000.2	0
A4304376	CRSb	MM	PR	0	0	31.175	0	459.7	0	0	0	0	264.987	0	0	0	31.175	311.75	110.668	0	0	0	0	0	0	0	0	0	0	0	0	0	0	0	31.175	349381	0	0	0	0	0	0	17.0259	0	0	0	0	46.7625	0
A4304376	FCa	MM	PR	0	0	513.065	0	109.942	0	0	0	73.295	0	0	0	0	0	1942.32	293.18	0	0	0	0	0	0	1282.66	0	0	0	0	0	0	0	0	549.712	270532	0	109.942	0	0	0	0	0	513.065	0	0	0	183.237	329.827
A4304376	FCb	MM	PR	0	0	55.4247	0	110.849	0	0	0	0	55.4247	55.4247	0	0	0	997.644	332.548	249.411	0	0	0	0	0	0	0	0	0	0	0	0	0	0	193.986	205265	0	0	0	0	0	0	0	0	0	0	0	55.4247	55.4247
A4298581	CRSa	MM	CR	0	0	0	0	0	0	0	0	467.833	0	1233.38	0	0	0	779.722	1715.39	0	0	0	0	0	113.414	0	0	0	0	0	0	0	0	0	85.0605	27517.1	0	0	0	0	0	0	0	3133.06	0	0	0	28.3535	0
A4298581	CRSb	MM	CR	0	0	16405.6	0	0	0	0	0	0	0	6307.78	649.729	0	0	2910.24	0	0	0	0	0	0	94.7521	0	0	0	0	0	0	0	0	0	121.824	11329.6	67.6801	0	0	0	0	0	0	1245.31	0	0	0	54.1441	0
A4298581	CRSc	MM	CR	0	0	0	0	0	0	0	0	0	0	0	0	0	0	0	0	0	0	0	0	0	635.97	0	0	0	0	0	0	0	0	0	0	19193.6	0	0	0	0	0	0	0	0	0	0	0	38.1582	0
A4298581	FCb	MM	CR	0	0	3199.83	0	0	0	0	0	906.046	0	458.758	0	0	0	0	401.413	0	0	0	0	0	1376.27	286.724	0	0	0	0	0	0	0	0	0	305934	0	183.503	0	0	0	0	0	0	0	0	0	34.4068	0
A1339140	CRSa	MM	CR	34.7935	0	34.7935	0	0	0	0	0	0	0	0	0	0	0	39368.8	0	0	0	0	0	0	313.142	0	0	34.7935	0	0	0	0	0	0	34.7935	365662	0	0	0	0	0	0	0	0	0	0	0	0	0
A1339140	CRSb	MM	CR	0	0	132.395	0	1549.62	0	0	96.2869	0	0	36.1076	66.1973	0	174.52	6444.34	497.636	180.538	186.556	66.1973	0	0	373.112	0	0	84.2511	0	0	0	0	0	0	330.986	8485.31	0	0	0	0	0	0	0	0	0	138.412	0	14297	0
A1339140	FCa	MM	CR	0	0	0	0	1788.86	0	0	0	0	76.6656	0	0	0	0	35010.6	0	0	0	0	0	0	459.993	0	0	0	0	0	0	0	0	0	178.886	344969	0	0	0	0	0	0	0	0	0	0	0	0	0
A1339140	FCb	MM	CR	0	0	55.5247	0	1263.19	0	0	0	0	0	0	0	0	0	11188.2	0	0	0	0	0	0	235.98	0	0	0	0	0	0	0	0	0	124.931	365630	0	0	0	0	0	0	0	0	0	0	0	111.049	0
[truncated: 4,001 more columns]

## Sheet: figures 4a-f
Figures 4a-f
Taxon matrix used for figures 4a
subject	Stage2	disease1	Outcome1	k__Archaea.p__Crenarchaeota.c__Thaumarchaeota.o__Cenarchaeales.f__SAGMA.X.g__Nitrosotalea	k__Archaea.p__Crenarchaeota.c__Thaumarchaeota.o__Nitrososphaerales.f__Nitrososphaeraceae.g__Candidatus.Nitrososphaera	k__Archaea.p__Euryarchaeota.c__Halobacteria.o__Halobacteriales.f__Halobacteriaceae.g__ArcF12	k__Archaea.p__Euryarchaeota.c__Halobacteria.o__Halobacteriales.f__Halobacteriaceae.g__Haloarcula	k__Archaea.p__Euryarchaeota.c__Halobacteria.o__Halobacteriales.f__Halobacteriaceae.g__Halobacteriaceae	k__Archaea.p__Euryarchaeota.c__Halobacteria.o__Halobacteriales.f__Halobacteriaceae.g__Halobacterium	k__Archaea.p__Euryarchaeota.c__Halobacteria.o__Halobacteriales.f__Halobacteriaceae.g__Halobaculum	k__Archaea.p__Euryarchaeota.c__Halobacteria.o__Halobacteriales.f__Halobacteriaceae.g__Halococcus	k__Archaea.p__Euryarchaeota.c__Halobacteria.o__Halobacteriales.f__Halobacteriaceae.g__Halogeometricum	k__Archaea.p__Euryarchaeota.c__Halobacteria.o__Halobacteriales.f__Halobacteriaceae.g__Halogranum	k__Archaea.p__Euryarchaeota.c__Halobacteria.o__Halobacteriales.f__Halobacteriaceae.g__Halolamina	k__Archaea.p__Euryarchaeota.c__Halobacteria.o__Halobacteriales.f__Halobacteriaceae.g__Halomicrobium	k__Archaea.p__Euryarchaeota.c__Halobacteria.o__Halobacteriales.f__Halobacteriaceae.g__Haloplanus	k__Archaea.p__Euryarchaeota.c__Halobacteria.o__Halobacteriales.f__Halobacteriaceae.g__Halorhabdus	k__Archaea.p__Euryarchaeota.c__Halobacteria.o__Halobacteriales.f__Halobacteriaceae.g__Halorubrum	k__Archaea.p__Euryarchaeota.c__Halobacteria.o__Halobacteriales.f__Halobacteriaceae.g__Natronomonas	k__Archaea.p__Euryarchaeota.c__Methanobacteria.o__Methanobacteriales.f__Methanobacteriaceae.g__Methanobrevibacter	k__Archaea.p__Euryarchaeota.c__Methanobacteria.o__Methanobacteriales.f__Methanobacteriaceae.g__Methanosphaera	k__Archaea.p__Euryarchaeota.c__Thermoplasmata.o__E2.f__.Methanomassiliicoccaceae..g__vadinCA11	k__Bacteria.p__Actinobacteria.c__Actinobacteria.o__Actinomycetales.f__Actinomycetaceae.g__Actinomyces	k__Bacteria.p__Actinobacteria.c__Actinobacteria.o__Actinomycetales.f__Actinomycetaceae.g__Arcanobacterium	k__Bacteria.p__Actinobacteria.c__Actinobacteria.o__Actinomycetales.f__Actinomycetaceae.g__Mobiluncus	k__Bacteria.p__Actinobacteria.c__Actinobacteria.o__Actinomycetales.f__Actinomycetaceae.g__Varibaculum	k__Bacteria.p__Actinobacteria.c__Actinobacteria.o__Actinomycetales.f__Beutenbergiaceae.g__Salana	k__Bacteria.p__Actinobacteria.c__Actinobacteria.o__Actinomycetales.f__Brevibacteriaceae.g__Brevibacterium	k__Bacteria.p__Actinobacteria.c__Actinobacteria.o__Actinomycetales.f__Cellulomonadaceae.g__Demequina	k__Bacteria.p__Actinobacteria.c__Actinobacteria.o__Actinomycetales.f__Corynebacteriaceae.g__Corynebacterium	k__Bacteria.p__Actinobacteria.c__Actinobacteria.o__Actinomycetales.f__Dermabacteraceae.g__Brachybacterium	k__Bacteria.p__Actinobacteria.c__Actinobacteria.o__Actinomycetales.f__Dermacoccaceae.g__Dermacoccus	k__Bacteria.p__Actinobacteria.c__Actinobacteria.o__Actinomycetales.f__Dietziaceae.g__Dietzia	k__Bacteria.p__Actinobacteria.c__Actinobacteria.o__Actinomycetales.f__Geodermatophilaceae.g__Blastococcus	k__Bacteria.p__Actinobacteria.c__Actinobacteria.o__Actinomycetales.f__Geodermatophilaceae.g__Geodermatophilus	k__Bacteria.p__Actinobacteria.c__Actinobacteria.o__Actinomycetales.f__Glycomycetaceae.g__Glycomyces	k__Bacteria.p__Actinobacteria.c__Actinobacteria.o__Actinomycetales.f__Gordoniaceae.g__Gordonia	k__Bacteria.p__Actinobacteria.c__Actinobacteria.o__Actinomycetales.f__Kineosporiaceae.g__Quadrisphaera	k__Bacteria.p__Actinobacteria.c__Actinobacteria.o__Actinomycetales.f__Microbacteriaceae.g__Agromyces	k__Bacteria.p__Actinobacteria.c__Actinobacteria.o__Actinomycetales.f__Microbacteriaceae.g__Candidatus.Aquiluna	k__Bacteria.p__Actinobacteria.c__Actinobacteria.o__Actinomycetales.f__Microbacteriaceae.g__Candidatus.Rhodoluna	k__Bacteria.p__Actinobacteria.c__Actinobacteria.o__Actinomycetales.f__Microbacteriaceae.g__Frigoribacterium	k__Bacteria.p__Actinobacteria.c__Actinobacteria.o__Actinomycetales.f__Microbacteriaceae.g__Leucobacter	k__Bacteria.p__Actinobacteria.c__Actinobacteria.o__Actinomycetales.f__Microbacteriaceae.g__Microbacterium	k__Bacteria.p__Actinobacteria.c__Actinobacteria.o__Actinomycetales.f__Microbacteriaceae.g__Pseudoclavibacter	k__Bacteria.p__Actinobacteria.c__Actinobacteria.o__Actinomycetales.f__Microbacteriaceae.g__Schumannella	k__Bacteria.p__Actinobacteria.c__Actinobacteria.o__Actinomycetales.f__Microbacteriaceae.g__Yonghaparkia	k__Bacteria.p__Actinobacteria.c__Actinobacteria.o__Actinomycetales.f__Micrococcaceae.g__Arthrobacter	k__Bacteria.p__Actinobacteria.c__Actinobacteria.o__Actinomycetales.f__Micrococcaceae.g__Kocuria
A4849724	CRSa	MM	PR	0	0	0	0	0	0	0	0	0	0	0	0	0	0	0	0	0	0	0	117.894	0	0	0	0	0	0	0.711653	0	0	0	0	0	0	0	0	0	0	0	0	0	0	0	0	0	0	0
A4849724	CRSb	MM	PR	0	0	0	0	0	0	0	0	0	0	0	0	0	0	0	0	0	0	0	8.34032	0	0	0	0	0	0	0	0	0	0	0	0	0	0	0	0	0	0	0	0	0	0	0	0	0	0
A4849724	CRSc	MM	PR	0	0	0	0	0	0	0	0	0	0	0	0	0	0	0	0	0	0	0	9.17558	0	0	0	0	0	0	0	0	0	0	0	0	0	0	0	0	0	0	0	0	0	0	0	0	0	0
A4849724	FCa	MM	PR	0	0	0	0	0	0	0	0	0	0	0	0	0	0	0	0	0	0	0	0	0	0	0	0	0	0	0	0	0	0	0	0	0	0	0	0	0	0	0	0	0	0	0	0	0	0
A4849724	FCb	MM	PR	0	0	0	0	0	0	0	0	0	0	0	0	0	0	0	0	0	0	0	138.902	0	0	0	0	0	0	0	0	0	0	0	0	0	0	0	0	0	0	0	0	0	0	0	0	0	0
A4316405	CRSa	MM	PR	0	0	0	0	0	0	0	0	0	0	0	0	0	0	0	0	0	0	0	5973.19	0	0	0	0	0	0	58.6107	0	0	0	0	0	0	0	0	0	0	0	0	0	0	0	0	0	0	0
A4316405	CRSb	MM	PR	0	0	0	0	0	0	0	0	0	0	0	0	0	0	0	0	0	0	0	7228.37	0	0	0	0	0	0	16.2907	0	0	0	0	0	0	0	0	0	0	0	0	0	0	0	0	0	0	0
A4316405	CRSc	MM	PR	0	0	0	0	0	0	0	0	0	0	0	0	0	0	0	0	0	0	0	2121.22	0	0	0	0	0	0	0	0	0	0	0	0	0	0	0	0	0	0	0	0	0	0	0	0	0	0
A4316405	FCb	MM	PR	0	0	0	0	0	0	0	0	0	0	0	0	0	0	0	0	1.87708	0	0	6993.16	0	0	0	0	0	0	7.50832	0	0	0	0	0	0	0	0	0	0	0	0	0	0	0	0	0	0	0
A4154646	CRSa	MM	CR	0	0	0	0	0	0	0	0	0	0	0	0	0	0	0	0	0	0	0	362.234	0	0	0	0	0	0	0	0	0	0	0	0	0	0	0	0	0	0	0	0	0	0	0	0	0	0
A4154646	CRSb	MM	CR	0	0	0	46.138	25.1635	0	0	0	0	0	35.9938	0	0	6.45218	12.2591	36.3135	17.5281	0	0	6818.86	0	0	0	0	0	0	1154.32	0	0	0	0	0	0	0	0	0	52.2143	0	0	0	0	0	0	0	0	0
A4154646	CRSc	MM	CR	0	0	0	0	0	0	0	0	0	0	0	0	0	0	0	0	0	0	0	5813.72	0	0	0	0	0	0	21.6309	0	0	0	0	0	0	0	0	0	0	0	0	0	0	0	0	0	0	0
A4154646	FCa	MM	CR	0	0	0	0	0	0	0	0	0	0	0	0	0	0	0	0	0	0	0	424.309	0	0	0	0	0	0	12.666	0	0	0	0	0	0	0	0	0	0	0	0	0	0	0	0	0	0	0
A4154646	FCb	MM	CR	0	0	0	0	0	0	0	0	0	0	0	0	0	0	0	0	0	0	0	63.4576	0	0	0	0	0	0	17.6271	0	0	0	0	0	0	0	0	0	0	0	0	0	0	0	0	0	0	0
A4288714	CRSa	MM	CR	0	0	0	0	0	0	0	0	0	0	0	0	0	0	0	0	0	0	0	620.699	0	0	0	0	0	0	13.5302	0	0	0	0	0	0	3.38255	0	0	0	0	0	0	0	0	0	0	33.8256	0
A4288714	CRSb	MM	CR	0	0	0	0	0	0	0	0	0	0	0	0	0	0	0	0	116.114	0	0	25.8032	0	0	0	0	47.3058	0	234.379	0	0	0	0	0	0	0	0	0	0	0	0	0	0	0	0	0	0	0
A4288714	CRSc	MM	CR	0	0	0	0	0	0	0	0	0	0	0	0	0	0	0	0	0	0	0	0	0	0	0	0	0	0	0	0	0	0	0	0	0	0	0	0	0	0	0	0	0	0	0	0	0	0
A4288714	FCa	MM	CR	0	0	0	0	0	0	0	0	0	0	0	0	0	0	0	0	0	0	0	0	0	0	0	0	0	0	0	0	0	0	0	0	0	0	0	0	0	0	0	0	0	0	0	0	0	0
A4288714	FCb	MM	CR	0	0	0	0	0	0	0	0	0	0	0	0	0	0	0	0	0	0	0	17.0771	0	0	0	0	0	0	131.494	0	0	0	0	0	0	0	0	0	0	0	0	0	0	0	0	0	0	0
A4841281	CRSa	MM	CR	0	0	0	0	0	0	0	0	0	0	0	0	0	0	0	0	0	0	0	129.646	0	0	0	0	0	0	0	0	0	0	0	0	0	0	0	0	0	0	0	0	0	0	0	0	0	0
A4841281	CRSb	MM	CR	0	0	0	0	0	0	0	0	0	0	0	0	0	0	0	0	0	0	0	55.7241	0	0	0	0	0	0	0	0	0	0	0	0	0	0	0	0	0	0	0	0	0	0	0	0	0	0
A4841281	CRSc	MM	CR	0	0	0	0	0	0	0	0	0	0	0	0	0	0	0	0	0	0	0	405.53	0	0	0	0	0	0	0	0	0	0	0	0	0	0	0	0	0	0	0	0	0	0	0	0	0	0
A4841281	FCb	MM	CR	0	0	0	0	0	0	0	0	0	0	0	0	0	0	0	0	0	0	0	9.11873	0	0	0	0	0	0	0	0	0	0	0	0	0	0	0	0	0	0	0	0	0	0	0	0	0	0
A3088181	CRSa	MM	CR	0	0	0	0	0	0	0	0	0	0	0	0	0	0	0	0	0	0	0	9.0498	0	0	0	0	0	0	0	0	0	0	0	0	0	0	0	0	0	0	0	0	0	0	0	0	0	0
A3088181	CRSb	MM	CR	0	0	0	0	0	0	0	0	0	0	0	0	0	0	0	0	0	0	0	394.275	0	0	0	0	0	0	0	4.19411	0	8.73774	0	0	0	0	0	0	0	0	0	0	5.94166	0	0	0	0	0
A3088181	CRSc	MM	CR	0	0	0	0	0	0	0	0	0	0	0	0	0	0	0	0	0	0	0	6605.41	0	0	0	0	0	0	0	0	0	0	0	16.3671	0	0	0	0	0	0	0	0	0	0	0	0	0	8.34401
A3088181	FCa	MM	CR	0	0	0	0	0	0	0	0	0	0	0	0	0	0	0	0	0	0	0	2.7485	0	0	0	0	0	0	0	0	0	0	0	0	0	0	0	0	0	0	0	0	0	0	0	0	0	0
A3088181	FCb	MM	CR	0	0	0	0	0	0	0	0	0	0	0	0	0	0	0	0	0	0	0	14.4389	0	0	0	0	0	0	4.81298	0	0	0	0	0	0	0	0	0	0	0	0	0	0	0	0	0	0	0
A4650085	CRSa	MM	CR	0	0	0	0	0	0	0	0	0	0	0	0	0	0	0	0	0	0	0	251.236	0	0	0	0	0	0	62.8089	0	0	0	0	0	0	0	0	0	0	0	0	0	0	0	0	0	0	0
A4650085	CRSb	MM	CR	0	0	0	0	0	0	0	0	0	0	0	0	0	0	0	0	0	0	0	2711.44	0	0	0	0	0	0	1437.53	0	0	0	0	0	0	0	0	0	0	0	0	0	0	0	0	0	56.6475	0
A4650085	CRSc	MM	CR	0	0	0	0	0	0	0	0	0	0	0	0	0	0	0	0	0	0	0	549.386	0	0	0	0	0	0	82.3239	0	0	0	0	0	0	0	0	0	0	0	0	0	0	0	0	0	0	0
A4650085	FCa	MM	CR	0	0	0	0	0	0	0	0	0	0	0	0	0	0	0	0	0	0	0	198.237	0	0	0	0	0	0	0	0	0	0	0	0	0	0	0	0	0	0	0	0	0	0	0	0	0	0
A4650085	FCb	MM	CR	0	0	0	0	0	0	0	0	0	0	0	0	0	0	0	0	0	0	0	135.886	0	0	0	0	0	0	126.515	0	0	0	0	0	0	0	0	0	0	0	0	0	0	0	0	0	0	0
A623433	CRSa	MM	CR	0	0	0	0	0	0	0	0	0	0	0	0	0	0	0	0	0	0	0	722.061	0	0	0	0	0	0	3.21631	0	0	0	0	0	0	0	0	0	0	0	0	0	0	0	0	0	0	0
A623433	CRSb	MM	CR	0	0	0	0	0	0	0	0	0	0	0	0	0	0	0	0	0	0	0	4825.75	0	0	0	0	0	0	39.1769	0	0	0	0	0	0	0	0	0	0	0	0	0	0	0	0	0	0	0
A623433	CRSc	MM	CR	0	0	0	0	0	0	0	0	0	0	0	0	0	0	0	0	2.74638	0	0	1444.6	0	0	0	0	0	0	0	0	0	0	0	0	0	0	0	0	0	0	0	0	0	0	0	0	0	0
A623433	FCa	MM	CR	0	0	0	0	0	0	0	0	0	0	0	0	0	0	0	0	0	0	0	10.8755	0	0	0	0	0	0	0	0	0	0	0	0	0	0	0	0	0	0	0	0	0	0	0	0	0	0
A623433	FCb	MM	CR	0	0	0	0	0	0	0	0	0	0	0	0	0	0	0	0	0	0	0	343.339	0	0	0	0	0	0	0	0	0	0	0	0	0	0	0	0	0	0	0	0	0	0	0	0	0	0
A4718274	CRSa	MM	PR	0	0	0	0	0	0	0	0	0	0	0	0	0	0	0	0	0	0	0	39.0018	0	0	0	0	0	0	0	0	0	0	0	0	0	0	0	0	0	0	0	0	0	0	0	0	0	0
A4718274	CRSb	MM	PR	0	0	0	0	0	0	0	0	0	0	0	0	0	0	0	0	0	0	0	76.844	0	0	0	0	0	0	0	0	0	0	0	0	0	0	0	0	0	0	0	0	0	0	0	0	0	0
A4718274	CRSc	MM	PR	0	0	0	0	0	0	0	0	0	0	0	0	0	0	0	0	0	0	0	30440.6	0	0	0	0	0	0	0	0	0	0	0	0	0	0	0	0	0	0	0	0	0	0	0	0	0	0
A4718274	FCa	MM	PR	0	0	0	0	0	0	0	0	0	0	0	0	0	0	0	0	0	0	0	24.4303	0	0	0	0	0	0	0	0	0	0	0	0	0	0	0	0	0	0	0	0	0	0	0	0	0	0
A4741907	CRSa	MM	CR	0	0	0	0	0	0	0	0	0	0	0	0	0	0	0	0	2.44463	0	0	23.0327	0	0	0	0	0	0	0	0	0	0	0	0	0	0	0	0	0	0	0	0	0	0	0	0	0	0
A4741907	CRSb	MM	CR	0	0	0	0	0	0	0	0	0	0	0	0	0	0	0	0	0	0	0	157.403	0	0	0	0	0	0	3.08633	0	0	0	0	0	0	0	0	0	0	0	0	0	0	0	0	0	0	0
A4741907	CRSc	MM	CR	0	0	0	0	0	0	0	0	0	0	0	0	0	0	0	0	8.1046	0	0	24.3138	0	0	0	0	0	0	0	0	0	0	0	0	0	0	0	0	0	0	0	0	0	0	0	0	0	0
A4741907	FCa	MM	CR	0	0	0	0	0	0	0	0	0	0	0	0	0	0	0	0	0	0	0	13.6122	0	0	0	0	0	0	0	0	0	0	0	0	0	0	0	0	0	0	0	0	0	0	0	0	0	0
A4741907	FCb	MM	CR	0	0	0	0	0	0	0	0	0	0	0	0	0	0	0	0	12.507	0	0	32.1609	0	0	0	0	0	0	0	0	0	0	0	0	0	0	0	0	0	0	0	0	0	0	0	0	0	0
A4346058	CRSb	MM	CR	0	0	0	0	0	0	0	0	0	0	0	0	0	0	0	0	0	0	0	25.4795	0	0	0	0	0	0	1962.13	0	0	0	0	0	0	0	0	0	0	0	0	0	0	0	0	0	0	0
A4346058	CRSc	MM	CR	0	0	0	0	0	0	0	0	0	0	0	0	0	0	0	0	0	0	0	1154.7	0	0	0	0	0	0	519.385	0	0	0	0	0	0	0	0	0	0	0	0	0	0	0	0	0	0	0
A4346058	FCa	MM	CR	0	0	0	0	0	0	0	0	0	0	0	0	0	0	0	0	0	0	0	5.86113	0	0	0	0	0	0	0	0	0	0	0	0	0	0	0	0	0	0	0	0	0	0	0	0	0	0
A4346058	FCb	MM	CR	0	0	0	0	0	0	0	0	0	0	0	0	0	0	0	0	0	0	0	28.7851	0	0	0	0	0	0	6.77297	0	0	0	0	0	0	0	0	0	0	0	0	0	0	0	0	0	0	0
A5105232	CRSa	MM	CR	0	0	0	0	0	0	0	0	0	0	0	0	0	0	0	0	0	0	0	1037.77	0	0	0	0	0	0	55.966	0	0	0	0	0	0	0	0	0	0	0	0	0	0	0	0	0	0	0
A5105232	CRSb	MM	CR	0	0	0	0	0	0	0	0	0	0	0	0	0	0	0	0	0	0	0	2570.72	0	0	0	0	0	0	3.04768	0	0	0	0	0	0	0	0	0	0	0	0	0	0	0	0	0	0	0
A5105232	FCb	MM	CR	0	0	0	0	0	0	0	0	0	0	0	0	0	0	0	0	0	0	0	279.543	0	0	0	0	0	0	675.561	0	0	0	0	0	0	0	0	0	0	0	0	0	0	17.0832	0	0	0	0
A3235182	CRSa	MM	CR	0	0	0	0	0	0	0	0	0	0	0	0	0	0	0	0	0	0	0	138.868	0	0	0	0	0	0	52.6015	0	0	0	0	0	0	0	0	0	0	0	0	0	0	0	0	0	0	0
A3235182	CRSb	MM	CR	0	0	0	0	0	0	0	0	0	0	0	0	0	0	0	0	0	0	0	21.2823	0	0	0	0	0	0	34.0516	0	0	0	0	0	0	0	0	0	0	0	0	0	0	0	0	0	0	0
A3235182	CRSc	MM	CR	0	0	0	0	0	0	0	0	0	0	0	0	0	0	0	0	0	0	0	334.923	0	0	0	0	0	0	43.134	0	0	0	0	0	0	0	0	0	0	0	0	0	0	0	0	0	0	0
A3235182	FCa	MM	CR	0	0	0	0	0	0	0	0	0	0	0	0	0	0	0	0	0	0	0	0	0	0	0	0	0	0	0	0	0	0	0	0	0	0	0	0	0	0	0	0	0	0	0	0	0	0
A3235182	FCb	MM	CR	0	0	0	0	0	0	0	0	0	0	0	0	0	0	0	0	0	0	0	132.551	0	0	0	0	0	0	0	0	0	0	0	0	0	0	0	0	0	0	0	0	0	0	0	0	0	0
A5173099	CRSb	MM	CR	0	0	0	0	0	0	0	0	0	0	0	0	0	0	0	0	0	0	0	427.078	4.04447	0	23.1113	0	0	0	264.893	0	0	0	0	0	0	0	0	0	0	0	0	0	0	0	0	0	0	0
A5173099	CRSc	MM	CR	0	0	0	0	0	0	0	0	0	0	0	0	0	0	17.9077	0	0	0	0	11437.8	0	0	0	0	0	0	2.3877	0	26.2647	0	0	0	0	7.16309	0	12.5354	0	0	5.96924	0	0	0	0	0	13.1323	0
A4913884	CRSa	MM	PR	0	0	0	0	0	0	0	0	0	0	0	0	0	0	0	0	0	0	0	118.917	0	0	0	0	0	0	5.40532	0	0	0	0	0	0	0	0	0	0	0	0	0	0	0	0	0	0	0
A4913884	CRSb	MM	PR	0	0	0	0	0	0	0	0	0	0	0	0	0	0	0	0	0	0	0	15.9249	0	0	0	0	0	0	0	0	0	0	0	0	0	0	0	0	0	0	0	0	0	0	0	0	0	0
A4913884	CRSc	MM	PR	0	0	0	0	0	0	0	0	0	0	0	0	0	0	0	0	0	0	0	2.02264	0	0	0	0	0	0	0	0	0	0	0	0	0	0	0	0	0	0	0	0	0	0	0	0	0	0
A4913884	FCb	MM	PR	0	0	0	0	0	0	0	0	0	0	0	0	0	0	0	0	0	0	0	373.793	0	0	0	0	0	0	0	0	0	0	0	0	0	0	0	0	0	0	0	0	0	0	0	0	0	0
A4717038	CRSb	MM	PR	0	0	0	0	0	0	0	0	0	0	0	0	0	0	0	0	0	0	0	888.117	0	0	0	0	0	0	0	0	0	0	0	0	0	0	0	0	0	0	0	0	0	0	0	0	0	0
A4717038	CRSc	MM	PR	0	0	0	0	0	0	0	0	0	0	0	0	0	0	0	0	0	0	0	11319.1	0	0	0	0	0	0	337.262	0	0	0	0	0	0	0	0	0	0	0	0	0	0	0	0	0	0	32.4477
A4717038	FCa	MM	PR	0	0	0	0	0	0	0	0	0	0	0	0	0	0	0	0	0	0	0	0	0	0	0	0	0	0	0	0	0	0	0	0	0	0	0	0	0	0	0	0	0	0	0	0	0	0
A4717038	FCb	MM	PR	0	0	0	0	0	0	0	0	0	0	0	0	0	0	0	0	0	0	0	79.929	0	0	0	0	0	0	0	0	0	0	0	0	0	0	0	0	0	0	0	0	0	0	0	0	0	0
A4497438	CRSa	MM	CR	0	0	0	0	0	0	0	0	0	0	0	0	0	0	0	0	0	0	1.58375	238.92	0	0	0	0	0	0	37.0396	0	0	0	0	0	0	0	0	0	0	0	0	0	0	0	0	0	0	0
A4497438	CRSb	MM	CR	0	0	0	0	0	0	0	0	0	0	0	0	0	0	0	0	38.8615	0	11.9074	842.873	0	0	0	0	0	0	0	0	0	0	0	0	0	0	0	0	0	0	0	0	0	0	0	0	0	0
A4497438	CRSc	MM	CR	0	0	0	0	0	0	0	0	0	0	0	0	0	0	0	0	0	0	0	896.218	0	0	0	0	0	0	3.14462	0	0	0	0	0	0	0	0	0	0	0	0	0	0	0	0	0	0	0
A4497438	FCa	MM	CR	0	0	0	0	0	0	0	0	0	0	0	0	0	0	0	0	45.1277	0	199.184	73.138	0	0	0	0	0	0	90.2554	0	0	0	0	0	0	0	0	0	0	0	0	0	0	0	0	0	0	0
A4497438	FCb	MM	CR	0	0	0	0	0	0	0	0	0	0	0	0	0	0	0	0	0	0	6.00593	410.405	0	0	0	0	0	0	0	0	0	0	0	0	0	0	0	0	0	0	0	0	0	0	0	0	0	0
A4436948	CRSb	MM	CR	0	0	0	0	0	0	0	0	0	0	0	0	0	0	0	0	12.2641	0	0	6.0895	0	0	0	0	0	0	0	0	0	0	0	0	0	0	0	0	0	0	0	0	0	0	0	0	0	0
A4436948	CRSc	MM	CR	9.46678	0	0	44.752	8.60616	15.4911	17.2123	0	0	18.9336	55.0794	30.9822	17.2123	15.4911	79.1767	0	0	0	0	47.0197	0	0	0	0	0	0	0	0	0	0	0	0	0	0	0	0	11.188	8.60616	0	0	0	0	0	0	0	0
A4436948	FCa	MM	CR	0	0	0	0	0	0	0	0	0	0	0	0	0	0	0	0	0	0	0	0	0	0	0	0	0	0	0	0	0	0	0	0	0	0	0	0	0	0	0	0	0	0	0	0	0	0
A4436948	FCb	MM	CR	0	0	0	0	0	0	0	0	0	0	0	0	0	0	0	0	0	0	0	0	0	0	0	0	0	0	0	0	0	0	0	0	0	0	0	0	0	0	0	0	0	0	0	0	0	0
A2146865	CRSa	MM	CR	0	0	0	0	0	0	0	0	0	0	0	0	0	0	0	0	0	0	0	43.1678	0	0	0	0	0	0	0	0	0	0	0	0	0	0	0	0	0	0	0	0	0	0	0	0	0	0
A2146865	CRSb	MM	CR	0	0	0	0	0	0	0	0	0	0	0	0	0	0	0	0	2.89003	0	59.4989	913.51	0	0	0	0	0	0	5.13782	0	0	0	0	0	0	0	0	0	0	0	0	0	0	0	0	0	0	0
A2146865	CRSc	MM	CR	0	0	0	0	0	0	0	0	0	0	0	0	0	0	0	0	0	0	0	3234.44	0	0	0	0	0	0	6.70439	0	0	0	0	0	0	0	0	0	0	0	0	0	0	0	0	0	0	0
A2146865	FCa	MM	CR	0	0	0	0	0	0	0	0	0	0	0	0	0	0	0	0	0	0	0	33.0362	0	0	0	0	0	0	0	0	0	0	0	0	0	0	0	0	0	0	0	0	0	0	0	0	0	0
A2146865	FCb	MM	CR	0	0	0	0	0	0	0	0	0	0	0	0	0	0	0	0	0	0	0	65.1245	0	0	0	0	0	0	0	0	0	0	0	0	0	0	0	0	0	0	0	0	0	0	0	0	0	0
A3220195	CRSb	MM	CR	0	0	0	0	0	0	0	0	0	0	0	0	0	0	0	0	0	0	0	8072.08	0	0	0	0	0	0	8.58732	0	0	0	0	0	0	0	0	0	0	0	0	0	0	0	0	0	0	0
A3220195	CRSc	MM	CR	0	0	0	0	0	0	0	0	0	0	0	0	0	0	0	0	0	0	0	12667	0	0	0	0	0	0	36.4092	0	0	0	0	0	0	0	0	0	0	0	0	0	0	0	0	0	0	0
A3220195	FCa	MM	CR	0	0	0	0	0	0	0	0	0	0	0	0	0	0	0	0	0	0	0	76.8635	0	0	0	0	0	0	0	0	0	0	0	0	0	0	0	0	0	0	0	0	0	0	0	0	0	0
A3220195	FCb	MM	CR	0	0	0	0	0	0	0	0	0	0	0	0	0	0	0	0	0	0	0	3998.27	0	0	0	0	7.63758	0	0	0	0	0	0	0	0	0	0	0	0	0	0	0	0	0	0	0	0	0
A4442187	CRSb	MM	CR	0	0	0	0	0	0	0	4.1671	0	0	0.869468	0	0	0	1.3042	0	0	0	0	707.031	0	0	0	0	0	0	2.22025	0	0	0	0	0	0	0	0	0	0	0	0	0	0	0	0	0	0	0
A4442187	CRSc	MM	CR	0	0	0	0	0	0	0	0	0	0	0	0	0	0	0	192.404	0	0	0	1463.25	0	0	0	0	3.23558	0	73.1247	13.4345	0	0	0	0	0	0	0	0	0	0	0	0	0	0	0	0	5.93189	0
A4442187	FCa	MM	CR	0	0	0	0	0	0	0	0	0	0	0	0	0	0	0	0	0	0	0	41.7589	0	0	0	0	0	0	0	0	0	0	0	0	0	0	0	0	0	0	0	0	0	0	0	0	0	0
A4442187	FCb	MM	CR	0	0	0	0	0	0	0	0	0	0	0	0	0	0	0	0	0	0	0	56.4178	0	0	0	0	0	0	12.7395	0	0	0	0	0	0	0	0	0	0	0	0	0	0	0	0	0	0	0
A5166420	CRSb	MM	PR	0	0	0	0	0	0	0	0	0	0	0	0	0	0	0	0	0	0	0	4513.74	0	0	0	0	0	0	0	0	0	0	0	0	0	0	0	0	0	0	0	0	0	0	0	0	0	0
A5166420	CRSc	MM	PR	0	0	0	0	0	0	0	0	0	0	0	0	0	0	0	0	0	0	0	13370.6	0	0	0	0	0	0	0	0	0	0	0	0	0	0	0	0	0	0	0	0	0	0	0	0	0	0
A3333605	CRSa	MM	CR	0	0	0	0	0	0	0	0	0	0	0	0	0	0	0	0	0	53.1303	0	54.8442	0	0	0	0	0	0	0	0	0	0	0	0	0	0	0	0	0	0	0	0	0	0	0	0	0	0
A3333605	CRSb	MM	CR	0	0	0	0	0	0	0	0	0	0	0	0	0	0	0	0	0	2.47025	0	252.958	0	0	0	0	0	0	18.4312	0	0	0	0	0	0	0	0	0	0	0	0	0	0	0	0	0	0	0
A3333605	CRSc	MM	CR	0	0	0	0	0	0	0	0	0	0	0	0	0	0	0	0	0	5.65978	0	45.1992	0	0	0	0	0	0	46.6175	0	0	0	0	0	0	0	0	0	0	0	0	0	0	0	0	0	0	0
A3333605	FCa	MM	CR	0	0	0	0	0	0	0	0	0	0	0	0	0	0	0	0	0	0	0	12.3038	0	0	0	0	0	0	0	0	0	0	0	0	0	0	0	0	0	0	0	0	0	0	0	0	0	0
A3333605	FCb	MM	CR	0	0	0	0	0	0	0	0	0	0	0	0	0	0	0	0	0	454.149	0	36.7797	0	0	0	0	0	0	0	0	0	0	0	0	0	0	0	0	0	0	0	0	0	0	0	0	0	0
A3407601	CRSa	MM	CR	0	0	0	0	0	0	0	0	0	0	0	0	0	0	0	0	0	0	0	315.994	0	0	0	0	0	0	0	0	0	0	0	0	0	0	0	0	0	0	0	0	0	0	0	0	0	0
A3407601	CRSb	MM	CR	0	0	0	0	0	0	0	0	0	0	0	0	0	0	0	0	0	0	0	5761.13	0	0	0	0	0	0	31.8382	0	0	0	0	0	0	0	0	0	0	0	0	0	0	0	0	0	0	0
A3407601	CRSc	MM	CR	0	0	0	0	0	0	0	0	0	0	0	0	0	0	0	0	0	0	0	54.8682	0	0	0	0	0	0	0	0	0	0	0	0	0	0	0	0	0	0	0	0	0	0	0	0	0	0
A3407601	FCa	MM	CR	0	0	0	0	0	0	0	0	0	0	0	0	0	0	0	0	0	0	0	52.947	0	0	0	0	0	0	0	0	0	0	0	0	0	0	0	0	0	0	0	0	0	0	0	0	0	0
A3407601	FCb	MM	CR	0	0	0	0	0	0	0	0	0	0	0	0	0	0	0	0	0	0	0	206.141	0	0	0	0	0	0	0	0	0	0	0	0	0	0	0	0	0	0	0	0	0	0	0	0	0	0
A4910062	CRSa	MM	PR	0	0	0	0	0	0	0	0	0	0	0	0	0	0	0	0	0	0	0	60.3363	0	0	0	0	0	0	0	0	0	0	0	0	0	0	0	0	0	0	0	0	0	0	0	0	0	0
A4910062	CRSb	MM	PR	0	0	0	0	0	0	0	0	0	0	0	0	0	0	0	0	0	0	0	579.088	0	0	0	0	0	0	10.859	0	0	0	0	0	0	0	0	0	0	0	0	0	0	0	0	0	0	0
A4910062	CRSc	MM	PR	0	0	0	0	0	0	0	0	0	0	0	0	0	0	0	0	0	0	0	0	0	0	0	0	0	0	0	0	0	0	0	0	0	0	0	0	0	0	0	0	0	0	0	0	0	0
A4910062	FCb	MM	PR	0	0	0	0	0	0	0	0	0	0	0	0	0	0	0	0	0	0	0	1372.15	0	0	0	0	0	0	51.1996	0	0	0	0	0	0	0	0	0	0	0	0	0	0	0	0	0	0	0
A4511455	CRSb	MM	CR	0	0	0	70.4358	0	0	0	0	0	0	0	0	0	0	0	97.1743	3.81435	0	0	15263.9	0	0	0	0	23.5128	0	29.8951	0	0	0	0	0	0	0	0	0	0	0	0	0	0	0	0	0	0	0
A4511455	CRSc	MM	CR	0	0	0	15.8705	0	0	0	0	0	0	0	0	0	0	0	183.339	17.637	0	0	3961.39	0	0	0	0	11.5378	0	399.36	0	0	0	0	0	0	0	0	0	0	0	0	0	0	0	0	0	20.5116	0
A4511455	FCa	MM	CR	0	0	0	2.71025	0	0	0	0	0	0	0	0	0	0	0	8.13074	0	0	0	33.8781	0	0	0	0	0	0	5.42049	0	0	0	0	0	0	0	0	0	0	0	0	0	0	0	0	0	0	0
A4511455	FCb	MM	CR	0	0	0	0	0	0	0	0	0	0	0	0	0	0	0	0	0	0	0	121.33	0	0	0	0	0	0	15.3582	0	0	0	0	0	0	0	0	0	0	0	0	0	0	0	0	0	0	0
A4523722	CRSb	MM	CR	0	0	0	0	0	0	0	0	0	0	0	0	0	0	0	0	0	0	0	275.402	0	0	0	0	0	0	0	0	0	0	0	0	0	0	0	0	0	0	0	0	1.6296	0	0	0	0	0
A4523722	CRSc	MM	CR	0	0	0	0	0	0	0	0	0	0	0	0	0	0	0	0	0	0	0	1.66597	0	0	0	0	0	0	0	0	0	0	0	0	0	0	0	0	0	0	0	0	0	0	0	0	0	0
A4984994	CRSb	MM	PR	0	0	0	0	0	0	0	0	0	0	0	0	0	0	0	0	0	0	0	0	0	0	0	0	0	0	22.2459	0	0	7.4153	0	0	0	0	0	0	0	0	0	0	0	0	0	0	0	0
A4984994	CRSc	MM	PR	0	0	0	0	0	0	0	0	0	0	0	0	0	0	0	0	0	0	0	0	0	0	0	0	0	0	0	0	0	0	0	0	0	0	0	0	0	0	0	0	0	0	0	0	0	4.10749
A4984994	FCb	MM	PR	0	0	0	0	0	0	0	0	0	0	0	0	0	0	0	0	9662.17	1246.18	0	31.7032	0	0	0	0	26.8258	0	765.755	56.0903	0	131.69	36.5806	0	0	0	0	0	0	0	0	0	53.6516	0	0	0	39.0193	375.561
A2591419	CRSb	MM	PR	0	0	0	0	0	0	0	0	0	0	0	0	0	0	0	0	18.4856	23.1665	0	1082.67	0	0	0	0	0	0	8.81784	0	0	0	0	0	0	0	0	0	0	0	0	0	0	0	0	0	0	0
A2591419	CRSc	MM	PR	0	0	0	0	0	0	0	0	0	0	0	0	0	0	0	0	0	0	0	173.498	0	0	0	0	0	0	0	0	0	0	0	0	0	0	0	0	0	0	0	0	0	0	0	0	0	0
A2591419	FCb	MM	PR	0	0	0	0	0	0	0	0	0	0	0	0	0	0	0	0	0	0	0	185.384	0	0	0	0	0	0	3.59969	0	0	0	0	0	0	0	0	0	0	0	0	0	0	0	0	0	0	0
A4638641	CRSa	MM	CR	0	0	0	0	0	0	0	0	0	0	0	0	0	0	0	0	0	0	0	149.033	0	48.5225	0	0	0	0	45.0566	0	0	0	0	0	0	0	0	0	0	0	0	0	0	0	0	0	0	0
A4638641	CRSb	MM	CR	0	0	0	0	0	0	0	0	0	0	0	0	0	0	0	0	8.71913	0	0	113.76	0	22.4815	4.75571	0	0	0	45.9159	0	0	0	0	0	0	0	0	0	0	0	0	0	0	0	0	0	0	0
A4638641	CRSc	MM	CR	0	0	0	0	0	0	0	0	0	0	0	0	0	0	0	0	285.829	0	0	0	0	0	0	0	0	0	0	0	0	0	0	0	0	0	0	0	0	0	0	0	0	0	0	0	0	0
A5075712	CRSb	MM	PR	0	0	0	0	0	0	0	0	0	0	0	0	0	0	0	0	0	0	0	28.553	0	0	0	0	0	0	2.78566	0	0	0	0	0	0	0	0	0	0	0	0	0	0	0	0	0	0	0
A5075712	CRSc	MM	PR	0	0	0	0	0	0	0	0	0	0	0	0	0	0	0	0	0	0	0	121.704	0	0	0	0	0	0	0	0	0	0	0	0	0	0	0	0	0	0	0	0	0	0	0	0	0	0
A5075712	FCa	MM	PR	0	0	0	0	0	0	0	0	0	0	0	0	0	0	0	0	0	0	0	38.9562	0	0	0	0	0	0	0	0	0	0	0	0	0	0	0	0	0	0	0	0	0	0	0	0	0	0
A5075712	FCb	MM	PR	0	0	0	0	0	0	0	0	0	0	0	0	0	0	0	0	0	0	0	18.8404	0	0	0	0	0	0	0	0	0	0	0	0	0	0	0	0	0	0	0	0	0	0	0	0	0	0
A3384764	CRSb	MM	CR	0	0	0	0	0	0	0	0	0	0	0	0	0	0	0	0	0	0	0	3026.49	0	0	0	0	0	0	2340.75	0	0	0	0	0	0	0	0	0	0	0	0	0	0	0	0	0	0	25.8552
A3384764	CRSc	MM	CR	0	0	0	0	0	0	0	0	0	0	0	0	0	0	0	0	0	0	0	8442.63	0	0	0	0	0	0	727.364	0	0	0	0	0	0	0	0	0	0	0	0	0	0	0	0	0	0	0
A4304376	CRSb	MM	PR	0	0	0	0	0	0	0	0	0	0	0	0	0	0	0	0	0	0	0	49.2451	0	0	0	0	0	0	0	0	0	0	0	0	0	0	0	0	0	0	0	0	0	0	0	0	0	0
A4304376	FCa	MM	PR	0	0	0	0	0	0	0	0	0	0	0	0	0	0	0	0	0	0	0	36.6475	0	0	0	0	0	0	0	0	0	0	0	0	0	0	0	0	0	0	0	0	0	0	0	0	0	0
A4304376	FCb	MM	PR	0	0	0	0	0	0	0	0	0	0	0	0	0	0	0	0	0	0	0	35.6302	0	0	0	0	0	0	0	0	0	0	0	0	0	0	0	0	0	0	0	0	0	0	0	0	0	0
A4298581	CRSa	MM	CR	0	0	0	0	0	0	0	0	0	0	0	0	0	0	0	0	0	0	0	18.2273	0	0	0	0	0	0	0	0	0	0	0	0	0	0	0	0	0	0	0	0	0	0	0	0	0	0
A4298581	CRSb	MM	CR	0	0	0	0	0	0	0	0	0	0	0	0	0	0	0	0	21.2709	0	0	30.9395	0	0	0	0	0	0	0	0	0	0	0	0	0	0	0	0	0	0	0	0	0	0	0	0	0	0
A4298581	CRSc	MM	CR	0	0	0	0	0	0	0	0	0	0	0	0	0	0	0	0	0	0	0	5.45118	0	0	0	0	0	0	0	0	0	0	0	0	0	0	0	0	0	0	0	0	0	0	0	0	0	0
A4298581	FCb	MM	CR	0	0	0	0	0	0	0	0	0	0	0	0	0	0	0	0	4.91526	0	0	178.588	0	0	0	0	0	0	0	0	0	0	0	0	0	0	0	0	0	0	0	0	0	0	0	0	0	0
A1339140	CRSa	MM	CR	0	0	0	0	0	0	0	0	0	0	0	0	0	0	0	0	0	0	0	32.3083	0	0	0	0	0	0	0	0	0	0	0	0	0	0	0	0	0	0	0	0	0	0	0	0	0	0
A1339140	CRSb	MM	CR	0	0	0	0	0	0	0	0	0	0	0	0	0	0	0	0	0	0	0	2184.76	0	0	0	0	0	0	593.196	0	0	0	0	0	0	0	0	0	0	0	0	0	0	0	0	0	0	0
A1339140	FCa	MM	CR	0	0	0	0	0	0	0	0	0	0	0	0	0	0	0	0	0	0	0	0	0	0	0	0	0	0	0	0	0	0	0	0	0	0	0	0	0	0	0	0	0	0	0	0	0	0
A1339140	FCb	MM	CR	0	0	0	0	0	0	0	0	0	0	0	0	0	0	0	0	0	0	0	63.4568	0	0	0	0	0	0	0	0	0	0	0	0	0	0	0	0	0	0	0	0	0	0	0	0	0	0
[truncated: 448 more columns]

[truncated: 23 more sheets: figure 4g, Figures 5a-b, Figures 5c-d, supplementary figure1a-1f, supplementary figure 2a-e, supplementary figure 3a-3e, Supplementary figures 4a-b, Supplementary figures 4c, 5g, Supplementary figure 4d, Supplementary figures 4e, 5a-c, Supplementary figure4h,5d,9a-b, Supplementary figures 4f， 5e, Supplementary figures 4g， 5f, Supplementary figures 6a-c, Supplementary figures7a-c, 8a-c, Supplementaryfigures10a-b,11a-b, Supplementary figures 12a-d, supplementary figures 13-15, supplementary figures 16, supplementary table 1 …]
